# Supplementary material for: Faunal Communities Are Invariant to Fragmentation in Experimental Seagrass Landscapes
Source: PLoS One. 2016 May 31;11(5):e0156550. doi: 10.1371/journal.pone.0156550 (PMC4887026; doi:10.1371/journal.pone.0156550)
Supplement: S1 File — (ZIP) [file pone.0156550.s006.zip]

Archive with 10 entries (10 files):
- lombana_suction_data.csv
- lombana_suction_metadata.txt
- lombana_zostera_data.csv
- lombana_zostera_metadata.txt
- marion_core_data.csv
- marion_core_metadata.txt
- marion_suction_data.csv
- marion_suction_metadata.txt
- Supplement 1 Code.R
- traits.csv
