# Supplementary material for: Faunal Communities Are Invariant to Fragmentation in Experimental Seagrass Landscapes
Source: PLoS One. 2016 May 31;11(5):e0156550. doi: 10.1371/journal.pone.0156550 (PMC4887026; doi:10.1371/journal.pone.0156550)
Supplement: S1 File — (ZIP) [file pone.0156550.s006.zip › lombana_suction_data.csv]

month	site	rep	grid.size	subsample	x.coord	y.coord	abs.dist2edge	scaled.dist2edge	Dyspanopeus.sayi	Eurypanopeus.depressus	Panopeus.herbstii	Libinia.dubia	Rhithropanopeus.harissii	Gobiesox.strumosus	Gobiosoma.bosci	Symphurus.plagiusa	Callinectes.sapidus	Crangon.septemspinosa	Palaemonetes.sp	Hippolyte.pleuracanthus	Pagurus.sp	Syngnathus.sp
7	CG	1	S		1	1	0	0	0	0	0	0	0	0	0	0	1	6	1	0	0	0
7	CG	1	M	a	3	5	0	0	0	0	0	0	0	0	1	0	3	3	0	0	0	0
7	CG	1	M	b	1	1	0	0	0	0	0	0	0	0	0	0	0	1	0	0	0	0
7	CG	1	M	c	1	5	0	0	0	0	0	0	0	0	0	0	1	2	0	0	1	0
7	CG	1	M	d	5	3	0	0	0	0	0	0	0	1	0	0	1	6	0	0	0	0
7	CG	1	M	e	3	3	2	1	0	0	0	0	0	4	0	0	0	4	0	0	0	0
7	CG	1	L	a	10	10	0	0	0	0	0	0	0	0	1	0	1	1	0	0	0	0
7	CG	1	L	b	1	3	0	0	0	0	0	0	0	0	0	0	1	2	1	0	0	0
7	CG	1	L	c	1	1	0	0	0	0	0	0	1	1	1	0	1	5	3	0	0	0
7	CG	1	L	d	2	10	0	0	0	0	0	0	1	0	0	0	1	3	1	0	0	1
7	CG	1	L	e	10	2	0	0	0	0	0	0	0	0	0	0	1	2	1	0	0	3
7	CG	1	L	f	1	7	0	0	0	0	0	0	0	2	0	0	3	1	0	0	0	0
7	CG	1	L	g	8	10	0	0	0	0	0	0	1	1	0	0	5	6	0	0	0	0
7	CG	1	L	h	5	5	4	1	0	0	0	0	0	0	0	0	0	4	3	0	0	0
7	CG	1	L	i	4	10	0	0	0	0	0	0	0	1	1	0	2	7	1	0	0	0
7	CG	1	L	j	9	1	0	0	0	0	0	0	0	2	0	0	3	1	0	0	0	0
7	CG	2	S		1	1	0	0	0	0	0	0	0	0	0	0	1	7	0	0	0	0
7	CG	2	M	a	1	5	0	0	0	0	0	0	0	0	0	0	0	0	0	0	0	0
7	CG	2	M	b	3	3	2	1	0	0	0	0	0	0	0	0	2	8	0	0	0	1
7	CG	2	M	c	5	5	0	0	0	0	0	0	0	4	0	0	2	0	1	0	0	0
7	CG	2	M	d	5	1	0	0	0	0	0	0	0	0	0	0	2	2	0	0	0	0
7	CG	2	M	e	3	1	0	0	0	0	0	0	0	1	0	0	0	3	0	0	0	0
7	CG	2	L	a	6	10	0	0	0	0	0	0	0	1	0	0	2	6	0	0	0	0
7	CG	2	L	b	1	5	0	0	0	0	0	0	0	0	0	0	1	3	0	0	0	0
7	CG	2	L	c	2	10	0	0	0	0	0	0	0	0	1	0	3	10	1	0	1	1
7	CG	2	L	d	5	1	0	0	0	0	0	0	0	2	0	0	0	6	0	0	0	0
7	CG	2	L	e	5	5	4	1	0	0	0	0	1	1	0	0	0	6	0	0	1	0
7	CG	2	L	f	4	10	0	0	0	0	0	0	1	1	0	0	2	2	0	0	0	1
7	CG	2	L	g	3	1	0	0	0	0	0	0	1	0	0	0	2	2	0	0	0	1
7	CG	2	L	h	10	6	0	0	1	0	0	0	0	0	0	0	4	3	0	0	0	0
7	CG	2	L	i	10	10	0	0	0	0	0	0	1	0	0	0	1	2	0	0	0	0
7	CG	2	L	j	1	3	0	0	0	0	0	0	0	1	0	0	0	0	0	0	0	0
7	CG	3	S		1	1	0	0	0	0	0	0	0	2	0	0	1	10	1	0	1	0
7	CG	3	M	a	1	1	0	0	0	0	0	0	1	0	0	0	0	0	0	0	0	0
7	CG	3	M	b	1	3	0	0	0	0	1	0	0	0	0	0	0	4	2	0	1	0
7	CG	3	M	c	5	5	0	0	0	0	0	0	0	1	0	0	1	2	0	0	1	0
7	CG	3	M	d	5	1	0	0	0	0	0	0	0	0	0	0	0	5	1	0	0	0
7	CG	3	M	e	3	3	2	1	0	0	0	0	0	0	0	0	3	6	2	0	0	0
7	CG	3	L	a	2	10	0	0	0	0	0	0	0	0	0	0	0	1	0	0	0	0
7	CG	3	L	b	1	9	0	0	0	0	0	0	0	0	0	0	2	7	0	0	1	0
7	CG	3	L	c	4	10	0	0	0	0	0	0	0	0	0	0	0	3	0	0	0	0
7	CG	3	L	d	5	5	4	1	0	0	0	0	0	0	0	0	2	3	0	0	0	1
7	CG	3	L	e	9	1	0	0	0	0	0	0	0	0	0	0	0	6	0	0	0	0
7	CG	3	L	f	10	2	0	0	0	0	0	0	0	0	0	0	2	3	0	0	0	0
7	CG	3	L	g	1	3	0	0	0	0	0	0	0	0	0	0	2	4	0	0	0	0
7	CG	3	L	h	10	8	0	0	0	0	0	0	0	0	0	0	0	0	0	0	0	0
7	CG	3	L	i	1	7	0	0	1	1	0	0	0	0	1	0	1	3	0	0	0	1
7	CG	3	L	j	10	10	0	0	0	0	0	0	2	1	1	0	1	3	0	0	0	0
7	MS	1	S		1	1	0	0	0	0	0	0	0	1	1	0	0	4	3	0	1	0
7	MS	1	M	a	3	3	2	1	0	0	0	0	0	2	0	0	1	5	0	0	1	0
7	MS	1	M	b	5	5	0	0	0	0	0	0	0	0	0	0	0	2	4	0	1	1
7	MS	1	M	c	3	1	0	0	0	0	0	0	0	1	0	0	0	3	0	0	0	0
7	MS	1	M	d	5	1	0	0	0	0	0	0	0	0	0	0	1	8	3	0	1	0
7	MS	1	M	e	1	3	0	0	0	0	0	0	0	0	0	0	0	11	1	0	0	0
7	MS	1	L	a	5	5	4	1	0	0	0	0	0	0	0	0	0	3	0	0	1	0
7	MS	1	L	b	1	3	0	0	0	0	0	0	0	0	0	0	0	6	2	0	0	2
7	MS	1	L	c	10	6	0	0	0	0	0	0	0	0	1	0	0	1	3	0	0	0
7	MS	1	L	d	3	1	0	0	0	0	0	0	0	0	2	0	1	2	1	0	4	0
7	MS	1	L	e	5	1	0	0	0	0	0	0	0	0	0	0	0	7	6	0	0	0
7	MS	1	L	f	2	10	0	0	0	0	0	0	0	0	0	0	0	10	0	0	0	0
7	MS	1	L	g	4	10	0	0	0	0	0	0	0	0	0	0	0	5	1	0	2	0
7	MS	1	L	h	1	7	0	0	0	0	0	0	0	0	0	0	0	0	1	0	0	0
7	MS	1	L	i	9	1	0	0	0	0	0	0	0	0	0	0	0	24	5	0	0	0
7	MS	1	L	j	8	10	0	0	0	0	0	0	0	0	0	0	0	0	0	0	1	1
7	MS	2	S		1	1	0	0	0	0	0	0	0	0	0	0	0	3	1	0	1	0
7	MS	2	M	a	1	5	0	0	0	0	0	0	0	0	2	0	0	11	2	0	0	0
7	MS	2	M	b	3	1	0	0	0	0	0	0	0	0	0	0	1	10	2	0	1	0
7	MS	2	M	c	3	3	2	1	0	0	0	0	0	1	0	0	1	0	0	0	0	0
7	MS	2	M	d	5	1	0	0	0	0	0	0	0	0	1	0	0	13	5	0	2	0
7	MS	2	M	e	5	5	0	0	0	0	0	0	0	0	0	0	1	5	0	0	2	0
7	MS	2	L	a	6	6	4	1	0	0	0	0	0	1	0	0	0	8	0	0	1	2
7	MS	2	L	b	10	6	0	0	0	0	0	0	0	0	0	0	0	1	0	0	1	1
7	MS	2	L	c	1	1	0	0	0	0	0	0	0	0	0	0	0	9	0	0	0	0
7	MS	2	L	d	5	1	0	0	0	0	0	0	0	1	0	0	0	1	0	0	0	0
7	MS	2	L	e	9	1	0	0	0	0	0	0	0	1	1	0	0	5	3	0	0	0
7	MS	2	L	f	2	10	0	0	0	0	0	0	0	1	1	0	0	2	0	0	0	0
7	MS	2	L	g	1	9	0	0	0	0	0	0	0	0	1	0	0	7	1	0	1	0
7	MS	2	L	h	8	10	0	0	0	0	0	0	0	0	2	0	0	11	5	0	0	1
7	MS	2	L	i	10	8	0	0	0	0	0	0	0	0	0	0	0	8	1	0	0	1
7	MS	2	L	j	10	10	0	0	0	0	0	0	0	0	0	0	0	12	0	0	1	0
7	MS	3	S		1	1	0	0	0	0	0	0	0	0	0	0	0	6	2	0	1	0
7	MS	3	M	a	1	1	0	0	0	0	0	0	0	1	0	0	0	9	3	0	1	0
7	MS	3	M	b	3	1	0	0	0	0	0	0	0	0	1	0	1	4	3	0	1	0
7	MS	3	M	c	3	3	2	1	0	0	0	0	0	0	0	0	0	16	3	0	2	0
7	MS	3	M	d	3	5	0	0	0	0	0	0	0	0	1	0	0	2	2	0	3	0
7	MS	3	M	e	5	3	0	0	0	0	0	0	0	0	0	0	0	2	4	0	0	0
7	MS	3	L	a	5	1	0	0	0	0	0	0	0	0	0	0	0	3	0	0	0	0
7	MS	3	L	b	3	1	0	0	0	0	0	0	0	0	0	0	1	4	0	0	0	0
7	MS	3	L	c	10	10	0	0	0	0	0	0	0	0	1	0	0	16	4	0	1	0
7	MS	3	L	d	8	10	0	0	0	0	0	0	0	0	0	0	0	9	3	0	0	1
7	MS	3	L	e	10	4	0	0	0	0	0	0	0	0	0	0	2	5	2	0	1	0
7	MS	3	L	f	1	7	0	0	0	0	0	0	0	0	1	0	0	8	0	0	0	0
7	MS	3	L	g	1	5	0	0	0	0	0	0	0	0	1	0	0	2	1	0	0	0
7	MS	3	L	h	1	9	0	0	0	0	0	0	0	0	0	0	0	7	0	0	0	0
7	MS	3	L	i	2	10	0	0	0	0	0	0	0	0	0	0	0	4	2	0	1	0
7	MS	3	L	j	6	6	4	1	0	0	0	0	0	0	0	0	0	7	0	0	0	0
7	SB	1	S		1	1	0	0	0	0	0	0	0	0	0	0	1	3	0	0	1	0
7	SB	1	M	a	1	3	0	0	0	0	0	0	0	0	0	0	1	4	1	0	1	0
7	SB	1	M	b	1	1	0	0	0	0	0	0	0	0	0	0	0	1	1	0	0	0
7	SB	1	M	c	3	1	0	0	0	0	0	0	0	0	1	0	0	2	0	0	1	0
7	SB	1	M	d	5	5	0	0	0	0	0	0	0	0	0	0	0	5	1	0	0	0
7	SB	1	M	e	3	3	2	1	0	0	0	0	0	0	0	0	1	6	0	0	1	0
7	SB	1	L	a	1	3	0	0	0	0	0	0	0	0	0	0	0	7	1	0	0	0
7	SB	1	L	b	2	10	0	0	0	0	0	0	0	0	0	0	1	6	0	0	1	0
7	SB	1	L	c	1	5	0	0	0	0	0	0	0	0	0	0	0	7	2	0	1	1
7	SB	1	L	d	1	7	0	0	0	0	0	0	0	0	1	0	0	11	0	0	1	0
7	SB	1	L	e	10	8	0	0	0	0	0	0	0	1	1	0	0	11	0	0	2	0
7	SB	1	L	f	5	5	4	1	0	0	0	0	0	0	0	0	0	3	0	0	3	0
7	SB	1	L	g	7	1	0	0	0	0	0	0	0	0	0	0	1	1	1	0	3	1
7	SB	1	L	h	10	10	0	0	0	0	0	0	0	0	0	0	1	2	0	0	1	0
7	SB	1	L	i	9	1	0	0	0	0	0	0	0	1	0	0	2	1	0	0	1	0
7	SB	1	L	j	8	10	0	0	0	0	0	0	0	0	0	0	0	6	1	0	0	0
7	SB	2	S		1	1	0	0	0	0	0	0	0	0	0	0	0	10	2	0	5	0
7	SB	2	M	a	1	1	0	0	0	0	0	0	0	0	0	0	0	3	0	0	2	0
7	SB	2	M	b	1	3	0	0	0	0	0	0	0	0	0	0	1	0	0	0	0	0
7	SB	2	M	c	3	5	0	0	0	0	0	0	0	0	0	0	0	4	0	0	1	0
7	SB	2	M	d	3	3	2	1	0	0	0	0	0	0	0	0	0	1	0	0	3	0
7	SB	2	M	e	5	3	0	0	0	0	0	0	0	0	1	0	0	3	0	0	1	0
7	SB	2	L	a	1	1	0	0	0	0	0	0	0	0	0	0	0	2	0	0	0	0
7	SB	2	L	b	1	3	0	0	0	0	0	0	0	0	0	0	1	3	1	0	1	0
7	SB	2	L	c	1	5	0	0	0	0	0	0	0	0	1	0	0	7	0	0	1	3
7	SB	2	L	d	10	4	0	0	0	0	0	0	0	0	0	0	0	9	0	0	2	0
7	SB	2	L	e	6	10	0	0	0	0	0	0	0	0	0	0	0	5	0	0	3	0
7	SB	2	L	f	10	10	0	0	0	0	0	0	0	0	0	0	1	10	0	0	1	0
7	SB	2	L	g	1	9	0	0	0	0	0	0	0	0	0	0	0	2	0	0	0	0
7	SB	2	L	h	10	2	0	0	0	0	0	0	0	0	0	0	1	5	2	0	5	1
7	SB	2	L	i	6	6	4	1	0	0	0	0	0	0	0	0	1	9	1	0	1	0
7	SB	2	L	j	10	6	0	0	0	0	0	0	0	0	0	0	0	14	0	0	0	0
7	SB	3	S		1	1	0	0	0	0	0	0	0	0	0	0	0	5	2	0	1	0
7	SB	3	M	a	1	1	0	0	0	0	0	0	0	0	0	0	0	4	0	0	1	0
7	SB	3	M	b	1	3	0	0	0	0	0	0	0	1	2	0	0	1	1	0	0	1
7	SB	3	M	c	3	3	2	1	0	0	0	0	0	0	1	0	1	1	0	0	0	0
7	SB	3	M	d	3	5	0	0	0	0	0	0	0	0	0	0	0	4	0	0	1	0
7	SB	3	M	e	5	3	0	0	0	0	0	0	0	0	0	0	0	1	1	0	1	1
7	SB	3	L	a	1	7	0	0	0	0	0	0	0	0	0	0	0	0	0	0	0	0
7	SB	3	L	b	3	1	0	0	0	0	0	0	0	0	1	0	0	2	1	0	0	0
7	SB	3	L	c	5	5	4	1	0	0	0	0	0	0	2	0	0	1	0	0	0	0
7	SB	3	L	d	6	10	0	0	0	0	0	0	0	0	0	0	0	2	0	0	1	0
7	SB	3	L	e	2	10	0	0	0	0	0	0	0	0	0	0	0	15	1	0	0	0
7	SB	3	L	f	1	3	0	0	0	0	0	0	0	1	0	0	0	7	0	0	1	1
7	SB	3	L	g	9	1	0	0	0	0	0	0	0	1	1	0	0	4	1	0	0	0
7	SB	3	L	h	10	8	0	0	0	0	0	0	0	0	0	0	0	3	0	0	1	1
7	SB	3	L	i	10	4	0	0	0	0	0	0	0	0	1	0	0	2	0	0	2	0
7	SB	3	L	j	10	6	0	0	0	0	0	0	0	0	1	0	0	3	1	0	0	0
7	JR	control	NA		NA	NA	NA	NA	0	0	0	0	0	0	0	0	1	7	1	0	3	0
7	JR	control	NA		NA	NA	NA	NA	0	0	0	0	0	0	0	0	0	4	1	0	2	0
7	JR	control	NA		NA	NA	NA	NA	0	0	0	0	0	0	0	0	0	7	0	0	0	0
7	JR	control	NA		NA	NA	NA	NA	0	0	0	0	0	0	0	0	0	4	0	0	0	0
7	JR	control	NA		NA	NA	NA	NA	0	0	0	0	0	0	0	0	0	6	2	0	2	0
7	JR	control	NA		NA	NA	NA	NA	0	0	0	0	0	0	0	0	1	5	0	0	2	0
7	JR	control	NA		NA	NA	NA	NA	0	0	0	0	0	0	0	0	1	8	1	0	0	0
7	JR	control	NA		NA	NA	NA	NA	0	0	0	0	0	0	0	0	0	4	0	0	0	0
9	CG	1	S		1	1	0	0	0	0	0	0	0	0	1	0	7	0	14	0	1	0
9	CG	1	M	a	1	5	0	0	0	0	0	3	0	0	1	0	3	1	1	0	0	0
9	CG	1	M	b	5	1	0	0	0	0	0	0	2	0	1	0	5	3	11	0	0	0
9	CG	1	M	c	3	1	0	0	0	0	0	2	0	0	1	0	7	7	3	0	0	0
9	CG	1	M	d	5	5	0	0	0	0	0	0	0	0	1	0	2	2	3	0	0	1
9	CG	1	M	e	2	2	1	0.5	0	0	0	0	0	0	1	0	10	5	12	0	0	1
9	CG	1	M	f	4	2	1	0.5	0	0	0	0	0	0	1	1	3	2	10	0	0	0
9	CG	1	M	g	3	3	2	1	0	0	1	1	0	0	1	0	7	0	1	0	0	0
9	CG	1	M	h	2	4	1	0.5	0	0	0	0	0	0	1	0	10	1	7	0	0	0
9	CG	1	L	a	5	1	0	0	0	0	0	0	0	0	2	0	2	1	1	0	0	0
9	CG	1	L	b	1	7	0	0	0	0	0	0	0	0	1	0	6	2	4	0	0	0
9	CG	1	L	c	10	6	0	0	0	0	0	0	0	0	1	0	3	2	20	0	0	1
9	CG	1	L	d	6	10	0	0	0	0	0	0	2	0	2	0	1	1	2	0	0	1
9	CG	1	L	e	4	4	3	0.75	0	0	0	0	0	0	1	0	10	4	13	0	0	1
9	CG	1	L	f	5	5	4	1	0	0	0	0	0	0	2	0	6	2	1	0	0	1
9	CG	1	L	g	5	7	3	0.75	0	0	0	0	0	0	1	1	8	1	6	0	0	0
9	CG	1	L	h	6	6	4	1	0	0	0	0	0	0	1	0	5	0	2	0	0	0
9	CG	2	S		1	1	0	0	0	0	0	0	0	0	1	0	10	2	5	0	0	0
9	CG	2	M	a	1	1	0	0	0	0	0	0	0	0	4	0	7	4	26	0	0	1
9	CG	2	M	b	3	1	0	0	0	0	0	0	0	0	1	0	2	2	5	0	0	0
9	CG	2	M	c	3	5	0	0	0	0	0	0	0	0	2	0	8	2	2	0	1	0
9	CG	2	M	d	5	5	0	0	0	0	1	0	0	0	2	0	11	6	3	0	0	0
9	CG	2	M	e	2	2	1	0.5	0	0	0	0	0	0	1	1	3	2	8	0	2	0
9	CG	2	M	f	4	2	1	0.5	0	0	0	0	0	0	2	0	10	7	16	0	0	1
9	CG	2	M	g	3	3	2	1	0	1	0	0	0	0	2	0	9	5	20	0	0	0
9	CG	2	M	h	4	4	1	0.5	0	0	0	1	1	0	2	0	5	5	14	0	0	1
9	CG	2	L	a	9	1	0	0	0	0	0	0	0	0	1	0	13	5	6	0	0	1
9	CG	2	L	b	10	10	0	0	0	0	0	0	4	0	4	0	17	13	30	0	0	0
9	CG	2	L	c	1	9	0	0	0	0	0	0	0	0	1	0	12	4	10	0	0	0
9	CG	2	L	d	6	10	0	0	0	0	0	0	0	0	2	0	2	5	10	0	0	0
9	CG	2	L	e	6	4	3	0.75	0	0	0	0	0	0	1	0	6	5	6	0	0	0
9	CG	2	L	f	5	5	4	1	0	0	0	1	0	0	2	0	8	4	7	0	0	0
9	CG	2	L	g	5	7	3	0.75	0	0	0	0	0	0	1	0	13	4	8	0	0	0
9	CG	2	L	h	6	6	4	1	0	0	0	0	0	0	1	0	8	6	7	0	0	0
9	CG	3	S		1	1	0	0	0	0	0	0	0	0	1	0	10	11	39	0	0	0
9	CG	3	M	a	1	1	0	0	0	0	0	0	1	0	2	1	10	16	37	0	0	2
9	CG	3	M	b	3	1	0	0	0	0	0	0	0	0	1	0	11	11	4	0	0	1
9	CG	3	M	c	3	5	0	0	0	0	0	1	2	0	2	0	11	7	6	0	0	0
9	CG	3	M	d	5	3	0	0	0	0	0	2	0	0	2	0	14	8	17	0	0	1
9	CG	3	M	e	4	2	1	0.5	0	0	0	0	0	0	1	0	0	0	0	0	0	0
9	CG	3	M	f	3	3	2	1	0	0	0	0	0	0	1	0	10	4	19	0	0	0
9	CG	3	M	g	2	4	1	0.5	0	0	0	0	0	0	1	0	2	3	0	0	0	0
9	CG	3	M	h	4	4	1	0.5	0	0	0	1	0	0	1	0	5	3	8	0	0	0
9	CG	3	L	a	7	1	0	0	0	0	0	0	0	0	1	0	5	6	3	0	0	0
9	CG	3	L	b	1	3	0	0	0	0	0	0	0	0	1	0	5	4	6	0	0	0
9	CG	3	L	c	1	7	0	0	0	0	0	0	1	0	1	0	5	1	8	0	0	1
9	CG	3	L	d	8	10	0	0	0	1	0	3	0	0	5	0	5	4	21	0	0	0
9	CG	3	L	e	6	4	3	0.75	0	0	0	0	0	0	1	0	8	2	11	0	0	0
9	CG	3	L	f	5	5	4	1	0	0	0	0	0	0	3	0	7	9	15	0	0	0
9	CG	3	L	g	4	6	3	0.75	0	0	0	0	0	0	1	0	6	1	3	0	0	0
9	CG	3	L	h	6	6	4	1	0	0	0	0	0	0	3	0	18	8	15	0	0	0
9	MS	1	S		1	1	0	0	0	0	0	0	0	0	1	0	0	0	0	0	0	1
9	MS	1	M	a	1	1	0	0	1	1	0	1	0	0	1	0	1	5	0	0	2	1
9	MS	1	M	b	1	5	0	0	0	0	1	2	0	0	1	0	11	3	6	0	1	2
9	MS	1	M	c	3	1	0	0	0	0	0	0	0	0	1	0	1	3	1	0	6	0
9	MS	1	M	d	5	5	0	0	0	0	0	2	0	0	1	0	3	4	0	0	3	1
9	MS	1	M	e	3	3	2	1	0	0	2	1	3	0	1	0	6	6	3	0	6	2
9	MS	1	M	f	4	2	1	0.5	0	0	0	0	0	0	1	0	5	3	6	0	1	0
9	MS	1	M	g	2	4	1	0.5	1	0	0	0	3	0	1	0	5	7	3	0	5	2
9	MS	1	M	h	4	4	1	0.5	0	0	0	1	2	0	1	0	5	5	2	0	5	1
9	MS	1	L	a	5	1	0	0	0	0	0	0	1	0	1	0	4	4	6	0	5	0
9	MS	1	L	b	10	2	0	0	0	0	0	0	1	0	2	0	6	7	9	0	1	0
9	MS	1	L	c	1	9	0	0	1	0	0	0	0	0	1	0	8	0	5	0	0	1
9	MS	1	L	d	10	10	0	0	0	0	0	0	0	0	1	0	7	5	5	0	5	2
9	MS	1	L	e	4	4	3	0.75	0	0	0	0	0	0	2	0	2	5	1	0	1	1
9	MS	1	L	f	5	5	4	1	0	0	0	0	0	0	1	0	3	0	2	0	1	0
9	MS	1	L	g	7	7	3	0.75	0	0	0	0	0	0	4	0	4	6	3	0	4	0
9	MS	1	L	h	6	6	4	1	0	1	0	0	1	0	1	0	7	3	8	0	0	0
9	MS	2	S		1	1	0	0	0	0	0	0	0	0	1	0	1	2	5	0	1	1
9	MS	2	M	a	1	1	0	0	1	0	0	0	1	0	1	1	4	2	5	0	1	0
9	MS	2	M	b	1	3	0	0	0	0	0	0	0	0	1	0	1	6	0	0	1	1
9	MS	2	M	c	3	5	0	0	0	0	0	0	1	1	1	0	5	5	1	0	1	2
9	MS	2	M	d	5	5	0	0	0	0	0	1	0	1	1	0	1	2	1	0	0	1
9	MS	2	M	e	2	2	1	0.5	0	0	0	0	0	1	1	0	6	2	0	0	2	2
9	MS	2	M	f	4	2	1	0.5	0	0	0	0	0	0	1	0	3	2	6	0	2	0
9	MS	2	M	g	3	3	2	1	0	0	0	0	1	0	1	0	1	5	7	0	1	0
9	MS	2	M	h	4	4	1	0.5	1	0	0	0	0	0	1	0	7	5	6	0	0	1
9	MS	2	L	a	1	7	0	0	0	0	0	0	1	0	1	0	1	3	0	0	1	0
9	MS	2	L	b	10	6	0	0	1	0	0	0	0	0	1	0	3	3	14	0	1	0
9	MS	2	L	c	4	10	0	0	0	0	0	0	0	0	1	0	5	1	2	0	3	0
9	MS	2	L	d	3	1	0	0	0	0	1	0	0	0	1	0	5	3	5	0	3	2
9	MS	2	L	e	6	4	3	0.75	0	2	0	0	3	0	1	0	6	6	0	0	1	0
9	MS	2	L	f	6	6	4	1	1	0	1	0	0	0	1	0	4	7	2	0	0	2
9	MS	2	L	g	5	7	3	0.75	1	1	1	0	0	0	1	0	3	2	14	0	1	1
9	MS	2	L	h	5	5	4	1	0	0	0	0	0	0	1	0	7	4	4	0	2	2
9	MS	3	S		1	1	0	0	1	0	0	0	0	0	1	0	4	4	5	0	2	1
9	MS	3	M	a	NA	NA	NA	0	0	0	0	0	0	0	1	0	3	1	5	0	2	1
9	MS	3	M	b	5	1	0	0	0	0	0	0	0	0	1	0	9	12	0	0	5	0
9	MS	3	M	c	1	3	0	0	0	1	0	0	0	0	1	0	5	5	5	0	2	2
9	MS	3	M	d	3	5	0	0	1	0	0	0	0	0	2	0	6	2	2	0	1	0
9	MS	3	M	e	2	2	1	0.5	0	0	0	0	0	0	1	0	8	7	1	0	9	5
9	MS	3	M	f	4	2	1	0.5	0	0	0	0	1	0	1	0	6	6	4	0	3	1
9	MS	3	M	g	3	3	2	1	0	0	1	0	0	0	2	0	11	5	4	0	4	0
9	MS	3	M	h	4	4	1	0.5	1	0	0	0	1	0	1	0	6	11	1	0	4	0
9	MS	3	L	a	5	1	0	0	0	0	0	0	0	0	1	0	0	3	5	0	2	0
9	MS	3	L	b	10	6	0	0	0	0	0	0	0	1	2	0	5	8	4	0	2	1
9	MS	3	L	c	1	7	0	0	0	0	0	0	0	0	1	0	5	1	2	0	1	0
9	MS	3	L	d	6	10	0	0	2	0	2	0	0	0	1	1	4	6	3	0	5	0
9	MS	3	L	e	6	4	3	0.75	0	0	0	0	0	0	1	0	5	5	5	0	2	1
9	MS	3	L	f	5	5	4	1	0	1	0	0	0	0	1	0	4	1	7	0	3	0
9	MS	3	L	g	6	6	4	1	0	0	0	0	1	1	1	0	5	7	3	0	1	0
9	MS	3	L	h	7	7	3	0.75	1	0	0	0	0	0	1	0	4	5	3	0	2	0
9	SB	1	S		1	1	0	0	1	0	0	0	0	0	1	0	2	8	1	0	0	0
9	SB	1	M	a	3	1	0	0	0	0	0	0	0	0	1	0	1	4	0	0	0	2
9	SB	1	M	b	1	3	0	0	0	0	0	0	0	0	1	0	1	0	0	0	0	0
9	SB	1	M	c	5	3	0	0	0	0	0	0	0	0	1	0	0	2	1	0	0	0
9	SB	1	M	d	1	5	0	0	0	0	0	0	0	0	1	0	0	1	0	0	0	0
9	SB	1	M	e	2	2	1	0.5	0	0	0	0	0	0	1	0	6	7	0	0	9	0
9	SB	1	M	f	4	2	1	0.5	0	0	0	0	0	0	1	0	2	1	0	0	0	0
9	SB	1	M	g	3	3	2	1	0	0	0	0	0	0	1	0	0	0	0	0	0	0
9	SB	1	M	h	2	4	1	0.5	0	0	0	0	0	0	1	0	1	3	0	0	0	0
9	SB	1	L	a	3	1	0	0	0	0	0	0	0	0	1	0	1	4	0	0	1	0
9	SB	1	L	b	9	1	0	0	1	0	0	0	0	0	1	0	1	1	0	0	0	0
9	SB	1	L	c	1	9	0	0	0	0	0	0	0	0	1	0	1	1	1	0	1	0
9	SB	1	L	d	6	10	0	0	0	0	0	0	0	0	1	0	2	3	0	0	0	0
9	SB	1	L	e	5	5	4	1	0	0	0	0	0	0	1	0	3	4	1	0	0	1
9	SB	1	L	f	7	5	3	0.75	0	0	0	0	0	0	1	0	1	9	3	0	0	0
9	SB	1	L	g	6	6	4	1	0	0	0	0	0	0	1	0	5	3	0	0	1	0
9	SB	1	L	h	5	7	3	0.75	0	0	0	0	0	0	1	0	2	4	0	0	0	0
9	SB	2	S		1	1	0	0	0	0	0	0	0	0	1	0	5	9	2	0	0	1
9	SB	2	M	a	1	1	0	0	0	0	0	0	0	0	1	0	1	0	1	0	2	0
9	SB	2	M	b	5	1	0	0	0	0	0	0	0	0	1	0	2	2	0	0	0	0
9	SB	2	M	c	1	5	0	0	0	0	0	0	0	1	1	0	8	4	0	0	1	0
9	SB	2	M	d	5	5	0	0	0	0	0	0	0	0	1	0	0	0	0	0	1	0
9	SB	2	M	e	2	2	1	0.5	0	0	0	0	0	0	1	0	0	0	3	0	2	0
9	SB	2	M	f	3	3	2	1	0	0	0	0	0	0	1	0	0	1	1	0	0	0
9	SB	2	M	g	2	4	1	0.5	0	0	0	0	0	0	1	0	1	2	1	0	1	0
9	SB	2	M	h	4	4	1	0.5	0	0	0	0	0	0	1	0	2	1	1	0	0	0
9	SB	2	L	a	3	1	0	0	0	0	0	0	0	0	1	0	1	2	0	0	0	0
9	SB	2	L	b	9	1	0	0	0	0	0	0	0	0	1	0	4	3	0	0	1	1
9	SB	2	L	c	1	5	0	0	0	0	0	0	0	0	1	1	1	3	1	0	0	0
9	SB	2	L	d	8	10	0	0	0	0	0	0	0	0	1	0	2	3	1	0	0	0
9	SB	2	L	e	6	4	3	0.75	0	0	0	0	0	0	1	0	1	0	4	0	1	1
9	SB	2	L	f	5	5	4	1	0	0	0	0	0	0	1	0	0	2	1	0	0	1
9	SB	2	L	g	6	6	4	1	0	0	0	0	0	0	1	0	0	3	0	0	0	0
9	SB	2	L	h	7	7	3	0.75	0	0	0	0	0	0	1	0	1	8	0	0	0	0
9	SB	3	S		1	1	0	0	0	0	0	0	0	0	1	0	5	5	3	0	3	1
9	SB	3	M	a	5	1	0	0	0	0	0	0	0	0	1	0	3	0	0	0	1	0
9	SB	3	M	b	1	3	0	0	0	0	0	0	1	0	1	0	2	2	0	0	1	0
9	SB	3	M	c	3	5	0	0	0	0	0	0	0	0	2	0	0	0	0	0	0	0
9	SB	3	M	d	5	5	0	0	0	0	0	0	0	0	1	2	0	0	0	0	1	0
9	SB	3	M	e	2	2	1	0.5	0	0	0	0	0	0	1	1	1	1	0	0	1	1
9	SB	3	M	f	4	2	1	0.5	0	0	0	0	0	0	1	0	3	0	0	0	0	0
9	SB	3	M	g	2	4	1	0.5	0	0	0	0	0	0	1	0	3	1	1	0	1	0
9	SB	3	M	h	3	3	2	1	0	0	0	0	0	0	1	0	1	1	0	0	1	0
9	SB	3	L	a	10	2	0	0	0	0	0	0	0	0	1	0	0	4	0	0	0	0
9	SB	3	L	b	1	7	0	0	0	0	0	0	0	0	1	0	0	0	0	0	0	0
9	SB	3	L	c	10	8	0	0	0	0	0	0	0	0	1	0	1	0	0	0	0	0
9	SB	3	L	d	2	10	0	0	0	0	0	0	0	0	1	0	0	0	0	0	0	0
9	SB	3	L	e	7	5	3	0.75	0	0	0	0	0	0	1	0	0	0	0	0	0	0
9	SB	3	L	f	6	6	4	1	0	0	0	0	0	0	1	0	0	0	0	0	0	0
9	SB	3	L	g	5	5	4	1	0	0	0	0	0	0	1	0	0	0	0	0	0	0
9	SB	3	L	h	4	4	3	0.75	0	0	0	0	0	0	1	0	0	0	0	0	0	0
10	CG	1	S		1	1	0	0	0	0	3	2	6	0	1	0	7	4	15	15	0	1
10	CG	1	M	a	1	3	0	0	0	0	0	0	0	0	0	0	8	3	4	35	0	0
10	CG	1	M	b	3	1	0	0	0	0	3	1	0	0	1	0	4	1	4	3	1	0
10	CG	1	M	c	5	1	0	0	0	0	2	3	2	0	0	0	8	2	3	3	0	2
10	CG	1	M	d	5	5	0	0	0	0	2	0	2	0	0	0	9	2	10	6	0	0
10	CG	1	M	e	2	2	1	0.5	0	0	0	0	0	0	0	0	5	1	0	4	0	0
10	CG	1	M	f	2	4	1	0.5	0	0	0	0	0	0	0	0	5	2	0	11	0	0
10	CG	1	M	g	3	3	2	1	0	0	0	1	2	1	1	0	10	0	8	3	1	0
10	CG	1	M	h	4	2	1	0.5	2	0	0	3	1	0	1	0	9	0	13	3	0	1
10	CG	1	L	a	1	5	0	0	0	0	0	0	1	0	0	0	7	2	3	5	0	0
10	CG	1	L	b	9	1	0	0	0	0	0	0	1	0	0	0	2	1	0	2	1	0
10	CG	1	L	c	10	6	0	0	0	0	0	1	0	0	0	1	11	4	0	12	1	0
10	CG	1	L	d	4	10	0	0	0	0	0	0	2	0	1	0	5	3	2	13	0	0
10	CG	1	L	e	6	4	3	0.75	0	0	0	0	1	0	0	0	2	1	1	7	0	1
10	CG	1	L	f	5	7	3	0.75	0	0	0	0	1	0	0	0	4	5	5	5	0	0
10	CG	1	L	g	5	5	4	1	0	0	0	0	1	0	0	0	6	1	0	4	0	0
10	CG	1	L	h	6	6	4	1	0	0	0	0	0	0	0	0	13	1	5	8	0	1
10	CG	2	S		1	1	0	0	0	0	0	1	1	0	1	0	7	3	12	13	0	0
10	CG	2	M	a	1	1	0	0	0	0	1	1	0	0	0	0	6	3	0	19	0	1
10	CG	2	M	b	5	1	0	0	0	0	0	0	0	0	0	0	10	5	2	7	0	0
10	CG	2	M	c	5	3	0	0	0	0	0	0	1	0	0	0	8	6	11	12	0	0
10	CG	2	M	d	1	5	0	0	2	0	0	1	5	0	0	0	9	1	5	16	0	0
10	CG	2	M	e	4	2	1	0.5	0	0	0	3	2	0	0	0	6	0	6	8	0	0
10	CG	2	M	f	4	4	1	0.5	0	0	1	0	5	0	1	0	5	0	3	10	0	0
10	CG	2	M	g	2	4	1	0.5	0	0	2	1	2	1	0	0	2	2	2	5	0	0
10	CG	2	M	h	3	3	2	1	0	0	0	0	0	0	0	1	6	4	3	3	0	0
10	CG	2	L	a	5	1	0	0	0	0	0	3	5	0	0	0	12	3	4	36	2	0
10	CG	2	L	b	NA	NA	NA	0	0	0	0	2	0	0	0	0	14	5	1	18	1	0
10	CG	2	L	c	10	10	0	0	2	0	1	2	1	0	1	0	21	3	2	38	1	0
10	CG	2	L	d	1	7	0	0	0	0	0	1	6	0	0	0	10	1	2	20	0	1
10	CG	2	L	e	4	4	3	0.75	1	0	0	1	0	0	0	0	9	2	0	14	0	0
10	CG	2	L	f	5	7	3	0.75	0	0	0	0	0	0	0	0	10	6	4	29	0	0
10	CG	2	L	g	5	5	4	1	0	0	0	0	4	0	1	0	7	3	3	15	0	0
10	CG	2	L	h	6	6	4	1	0	0	0	0	2	0	0	0	6	2	2	11	0	0
10	CG	3	S		1	1	0	0	0	0	0	1	0	0	0	0	6	3	4	26	0	1
10	CG	3	M	a	3	1	0	0	0	0	0	1	0	0	0	0	3	2	0	1	0	0
10	CG	3	M	b	5	3	0	0	0	0	0	0	0	0	0	0	10	3	3	15	1	0
10	CG	3	M	c	3	5	0	0	0	0	0	0	0	0	0	0	8	1	1	14	0	0
10	CG	3	M	d	1	3	0	0	0	0	0	0	0	0	0	0	5	2	2	21	0	0
10	CG	3	M	e	2	2	1	0.5	0	0	0	1	0	0	0	0	6	1	0	10	1	1
10	CG	3	M	f	4	2	1	0.5	0	0	0	0	0	0	0	0	7	5	0	11	0	0
10	CG	3	M	g	2	4	1	0.5	0	0	0	0	0	0	0	0	8	3	0	8	0	1
10	CG	3	M	h	3	3	2	1	0	0	0	2	2	0	0	0	8	3	2	4	0	1
10	CG	3	L	a	9	1	0	0	0	0	3	1	0	0	0	0	17	5	5	0	0	2
10	CG	3	L	b	6	10	0	0	0	0	0	0	0	0	0	0	6	0	4	1	0	0
10	CG	3	L	c	1	3	0	0	0	0	0	0	0	0	0	0	2	1	0	0	2	0
10	CG	3	L	d	1	9	0	0	0	0	0	0	1	0	0	0	6	1	0	10	0	0
10	CG	3	L	e	7	5	3	0.75	0	0	0	0	1	0	1	0	5	2	8	2	0	0
10	CG	3	L	f	7	7	3	0.75	0	0	0	1	4	0	0	0	6	2	6	7	1	0
10	CG	3	L	g	5	5	4	1	0	0	0	0	0	0	0	0	4	3	2	5	0	0
10	CG	3	L	h	6	6	4	1	0	0	0	0	0	0	1	0	5	3	1	4	0	0
10	MS	1	S		1	1	0	0	0	0	0	0	0	0	0	0	5	0	3	3	4	1
10	MS	1	M	a	1	1	0	0	0	0	0	0	1	0	0	0	5	4	0	1	0	0
10	MS	1	M	b	1	3	0	0	0	0	0	0	0	0	0	0	2	1	0	2	0	0
10	MS	1	M	c	5	1	0	0	0	0	1	0	1	1	0	0	4	1	2	1	3	0
10	MS	1	M	d	3	5	0	0	1	0	1	0	3	1	1	0	2	0	1	6	0	0
10	MS	1	M	e	4	2	1	0.5	1	2	0	0	2	0	0	0	1	1	0	7	1	0
10	MS	1	M	f	2	4	1	0.5	0	0	1	0	0	0	0	0	4	3	6	10	3	0
10	MS	1	M	g	4	4	1	0.5	1	0	0	0	0	0	0	0	7	1	0	0	0	0
10	MS	1	M	h	3	3	2	1	1	2	2	0	0	1	0	0	3	2	0	0	2	0
10	MS	1	L	a	1	1	0	0	0	0	0	0	0	0	0	0	6	1	4	1	1	1
10	MS	1	L	b	9	1	0	0	0	0	0	0	0	0	0	0	1	1	0	4	7	1
10	MS	1	L	c	10	8	0	0	2	1	0	0	0	0	0	0	2	1	1	3	2	0
10	MS	1	L	d	2	10	0	0	0	0	1	0	0	0	1	0	6	1	13	7	1	1
10	MS	1	L	e	6	4	3	0.75	0	0	0	0	0	0	0	0	3	0	1	0	2	0
10	MS	1	L	f	4	6	3	0.75	0	0	1	0	2	0	0	0	2	3	0	7	2	0
10	MS	1	L	g	5	5	4	1	0	0	0	0	0	0	0	0	2	0	0	0	2	0
10	MS	1	L	h	6	6	4	1	0	0	0	0	1	0	0	0	0	1	0	11	0	2
10	MS	2	S		1	1	0	0	1	0	1	0	0	0	1	0	4	2	4	3	0	0
10	MS	2	M	a	3	1	0	0	1	0	0	0	1	0	0	0	3	2	2	2	1	1
10	MS	2	M	b	5	3	0	0	0	0	2	0	2	0	0	0	2	3	5	4	2	0
10	MS	2	M	c	5	5	0	0	0	0	0	0	0	0	0	0	3	2	0	1	0	1
10	MS	2	M	d	1	5	0	0	0	0	0	0	0	0	1	0	3	5	5	1	2	1
10	MS	2	M	e	2	2	1	0.5	0	0	0	0	0	0	0	0	2	3	0	1	2	0
10	MS	2	M	f	4	2	1	0.5	0	0	0	0	0	0	1	0	3	3	0	0	1	0
10	MS	2	M	g	2	4	1	0.5	0	0	0	0	0	0	0	0	2	2	1	1	2	1
10	MS	2	M	h	3	3	2	1	0	0	0	0	0	0	0	0	3	3	1	0	1	0
10	MS	2	L	a	5	1	0	0	1	0	0	0	0	0	0	0	3	3	0	2	2	1
10	MS	2	L	b	10	4	0	0	0	1	0	0	0	0	0	0	4	4	1	4	3	1
10	MS	2	L	c	8	10	0	0	0	0	0	0	2	0	0	0	6	3	5	12	2	1
10	MS	2	L	d	1	5	0	0	0	0	0	0	0	0	0	0	2	1	1	1	1	1
10	MS	2	L	e	7	5	3	0.75	0	0	0	0	1	0	0	0	6	2	1	4	2	1
10	MS	2	L	f	4	6	3	0.75	1	0	0	0	1	0	0	0	3	3	1	1	4	0
10	MS	2	L	g	5	5	4	1	3	0	1	0	0	0	0	0	4	0	4	0	5	1
10	MS	2	L	h	6	6	4	1	0	0	0	0	2	0	0	0	2	1	0	0	2	1
10	MS	3	S		1	1	0	0	2	0	0	0	1	0	0	0	5	1	7	5	1	0
10	MS	3	M	a	1	1	0	0	0	0	6	0	1	0	0	0	5	4	4	11	1	0
10	MS	3	M	b	5	1	0	0	0	0	2	0	0	0	0	0	4	4	2	7	1	1
10	MS	3	M	c	3	5	0	0	2	1	1	0	0	0	0	0	5	1	2	6	3	1
10	MS	3	M	d	1	3	0	0	0	0	1	0	0	0	0	0	5	3	2	6	5	1
10	MS	3	M	e	2	2	1	0.5	0	0	1	0	1	0	0	1	5	2	3	6	1	1
10	MS	3	M	f	4	2	1	0.5	0	0	1	0	0	0	0	0	5	1	3	8	1	1
10	MS	3	M	g	4	4	1	0.5	3	0	0	0	0	0	0	0	3	2	2	4	2	1
10	MS	3	M	h	3	3	2	1	0	0	1	0	0	0	0	0	4	0	4	16	1	1
10	MS	3	L	a	5	1	0	0	1	0	1	0	0	0	0	0	3	1	2	5	2	1
10	MS	3	L	b	10	2	0	0	0	1	0	0	2	0	0	0	4	1	6	14	2	1
10	MS	3	L	c	6	10	0	0	0	0	1	0	2	0	0	0	5	3	0	3	1	0
10	MS	3	L	d	1	7	0	0	0	0	0	0	0	0	0	0	1	3	2	5	0	0
10	MS	3	L	e	4	4	3	0.75	0	0	0	0	0	0	0	0	3	2	4	9	2	1
10	MS	3	L	f	5	5	4	1	2	0	1	0	1	0	0	0	5	2	1	6	2	1
10	MS	3	L	g	6	6	4	1	0	0	2	0	0	0	0	0	3	2	0	5	2	1
10	MS	3	L	h	7	7	3	0.75	0	0	1	0	1	0	0	0	4	4	1	3	3	1
10	SB	1	S		1	1	0	0	1	0	1	0	0	0	0	0	5	1	0	1	1	3
10	SB	1	M	a	NA	NA	NA	0	0	0	0	0	0	0	0	0	3	4	0	1	0	0
10	SB	1	M	b	5	1	0	0	0	0	0	0	0	0	0	0	3	1	0	0	0	0
10	SB	1	M	c	5	3	0	0	0	0	0	0	0	0	0	0	4	1	0	0	1	0
10	SB	1	M	d	1	5	0	0	0	0	0	0	0	0	0	0	4	3	0	0	0	0
10	SB	1	M	e	2	2	1	0.5	0	0	0	0	0	0	0	0	4	0	0	0	0	0
10	SB	1	M	f	2	4	1	0.5	0	0	0	0	0	0	0	0	4	1	0	0	0	0
10	SB	1	M	g	4	4	1	0.5	0	0	0	0	0	0	0	0	5	1	0	0	0	0
10	SB	1	M	h	3	3	2	1	0	0	0	0	0	0	0	0	4	0	0	0	0	0
10	SB	1	L	a	3	1	0	0	0	0	0	0	0	0	0	0	2	0	0	1	2	1
10	SB	1	L	b	10	6	0	0	0	0	0	0	0	0	0	0	6	3	0	1	2	1
10	SB	1	L	c	4	10	0	0	0	0	0	0	0	0	0	0	7	5	1	1	0	0
10	SB	1	L	d	1	7	0	0	0	0	0	0	0	0	0	0	3	2	0	2	1	0
10	SB	1	L	e	6	4	3	0.75	0	0	0	0	0	0	0	0	6	2	0	3	1	0
10	SB	1	L	f	4	6	3	0.75	0	0	0	0	0	0	0	0	2	3	1	0	0	0
10	SB	1	L	g	5	5	4	1	0	0	0	0	0	0	0	0	1	2	0	0	1	0
10	SB	1	L	h	6	6	4	1	1	0	3	0	0	0	4	0	7	1	0	0	0	2
10	SB	2	S		1	1	0	0	0	0	0	0	0	0	0	0	4	2	0	0	0	0
10	SB	2	M	a	NA	NA	NA	0	0	0	0	0	0	0	0	0	0	0	0	0	0	0
10	SB	2	M	b	3	1	0	0	0	0	0	0	0	0	0	0	0	0	0	0	0	0
10	SB	2	M	c	5	5	0	0	0	0	0	0	0	0	0	1	9	3	1	0	0	0
10	SB	2	M	d	1	3	0	0	0	0	0	0	0	0	0	0	1	2	0	2	1	0
10	SB	2	M	e	4	2	1	0.5	0	0	0	0	0	0	0	0	2	0	0	0	0	0
10	SB	2	M	f	4	4	1	0.5	0	0	1	0	0	0	0	0	1	1	3	0	0	0
10	SB	2	M	g	2	4	1	0.5	0	0	0	0	0	0	0	0	1	2	0	0	0	0
10	SB	2	M	h	3	3	2	1	0	0	0	0	0	0	0	0	0	1	0	1	0	0
10	SB	2	L	a	3	1	0	0	0	0	2	0	0	0	0	0	4	1	0	0	0	0
10	SB	2	L	b	9	1	0	0	0	0	0	0	0	0	0	0	3	1	0	0	0	1
10	SB	2	L	c	6	10	0	0	0	0	0	0	0	0	0	0	2	2	0	0	0	0
10	SB	2	L	d	1	5	0	0	0	0	1	0	0	0	0	0	5	4	0	0	1	0
10	SB	2	L	e	5	7	3	0.75	0	0	0	0	0	0	0	0	3	2	0	2	0	0
10	SB	2	L	f	4	4	3	0.75	1	0	1	0	0	0	0	0	3	3	2	0	0	2
10	SB	2	L	g	5	5	4	1	0	0	0	0	0	0	0	0	4	2	0	0	2	0
10	SB	2	L	h	6	6	4	1	0	0	1	0	0	0	0	0	5	1	0	2	1	0
10	SB	3	S		1	1	0	0	0	0	0	0	0	0	0	0	4	4	0	0	0	0
10	SB	3	M	a	3	1	0	0	0	0	0	0	0	0	0	0	1	1	0	0	0	0
10	SB	3	M	b	5	5	0	0	0	0	0	0	0	0	0	0	0	0	0	0	0	0
10	SB	3	M	c	1	5	0	0	1	0	1	0	0	0	0	0	1	1	5	3	1	0
10	SB	3	M	d	1	3	0	0	0	0	1	0	1	0	0	0	1	1	5	4	0	0
10	SB	3	M	e	4	2	1	0.5	0	0	0	0	0	0	0	0	0	0	0	0	0	0
10	SB	3	M	f	2	2	1	0.5	0	0	0	0	0	0	0	0	2	0	0	1	1	0
10	SB	3	M	g	3	3	2	1	0	0	0	0	0	0	0	0	3	0	0	0	1	0
10	SB	3	M	h	4	4	1	0.5	0	0	0	0	0	0	0	0	5	0	0	3	0	0
10	SB	3	L	a	1	1	0	0	0	0	0	0	0	0	0	0	2	1	0	0	0	0
10	SB	3	L	b	10	4	0	0	0	0	0	0	0	0	0	0	4	1	0	0	1	0
10	SB	3	L	c	10	10	0	0	0	0	0	0	0	0	0	0	6	0	0	0	0	0
10	SB	3	L	d	8	1	0	0	0	0	0	0	0	0	0	0	10	4	0	5	1	0
10	SB	3	L	e	6	4	3	0.75	0	0	0	0	0	0	0	0	2	3	0	0	0	0
10	SB	3	L	f	5	5	4	1	0	0	0	0	0	0	0	0	1	1	0	2	1	0
10	SB	3	L	g	6	6	4	1	0	0	0	0	0	0	0	0	1	2	0	3	0	0
10	SB	3	L	h	7	7	3	0.75	1	0	0	0	0	0	0	0	5	0	0	0	0	0
10	YR	control	NA		NA	NA	NA	NA	0	0	0	0	0	0	0	0	3	1	4	2	0	0
10	YR	control	NA		NA	NA	NA	NA	0	0	0	0	0	0	0	0	2	4	1	0	0	0
10	YR	control	NA		NA	NA	NA	NA	0	0	0	0	0	0	0	0	3	1	9	5	0	0
10	YR	control	NA		NA	NA	NA	NA	0	0	0	0	0	0	0	0	3	3	2	0	0	0
10	YR	control	NA		NA	NA	NA	NA	0	0	0	0	0	0	0	0	5	2	1	1	1	0
10	YR	control	NA		NA	NA	NA	NA	0	0	0	0	0	0	0	0	2	3	6	0	1	0
10	YR	control	NA		NA	NA	NA	NA	0	0	0	0	0	0	0	0	2	2	0	0	0	0
10	YR	control	NA		NA	NA	NA	NA	0	0	0	0	0	0	0	0	1	0	0	4	1	0
10	JR	control	NA		NA	NA	NA	NA	0	0	0	0	0	0	0	0	11	3	2	4	1	0
10	JR	control	NA		NA	NA	NA	NA	0	0	0	0	0	0	0	0	7	2	0	3	0	0
10	JR	control	NA		NA	NA	NA	NA	0	0	0	0	0	0	0	0	3	0	1	1	1	0
10	JR	control	NA		NA	NA	NA	NA	0	0	0	0	0	0	0	0	7	3	0	2	0	0
10	JR	control	NA		NA	NA	NA	NA	0	0	0	0	0	0	0	0	5	4	1	3	0	0
10	JR	control	NA		NA	NA	NA	NA	0	0	0	0	0	0	0	0	4	1	0	4	0	0
10	JR	control	NA		NA	NA	NA	NA	0	0	0	0	0	0	0	0	4	2	0	1	0	0
10	JR	control	NA		NA	NA	NA	NA	0	0	0	0	0	0	0	0	3	6	0	3	0	0
11	CG	1	S		1	1	0	0	3	0	4	0	1	0	1	0	8	3	7	22	0	1
11	CG	1	M	a	1	3	0	0	7	0	0	0	0	0	0	0	4	2	5	25	0	0
11	CG	1	M	b	1	5	0	0	8	0	3	0	2	0	0	0	4	2	6	26	0	0
11	CG	1	M	c	2	2	1	0.5	0	0	1	0	0	0	0	0	4	4	14	19	1	1
11	CG	1	M	d	2	4	1	0.5	0	0	1	0	0	0	0	0	4	3	2	16	1	0
11	CG	1	M	e	3	3	2	1	0	0	0	0	0	0	0	0	1	0	1	19	0	0
11	CG	1	M	f	4	2	1	0.5	1	0	0	0	0	0	0	0	1	3	3	8	0	0
11	CG	1	M	g	5	1	0	0	0	0	0	0	0	0	0	0	3	1	3	9	0	0
11	CG	1	M	h	5	5	0	0	2	0	1	0	0	0	0	0	8	0	12	16	1	0
11	CG	1	L	a	1	3	0	0	0	0	0	0	0	0	0	0	3	5	2	26	0	0
11	CG	1	L	b	5	5	4	1	2	0	0	0	0	0	0	0	8	1	1	13	0	0
11	CG	1	L	c	5	7	3	0.75	0	0	0	0	0	0	0	0	7	2	0	21	0	0
11	CG	1	L	d	6	4	3	0.75	0	0	0	0	0	0	1	0	6	2	0	8	0	0
11	CG	1	L	e	6	6	4	1	0	0	0	0	0	0	0	1	5	0	0	6	0	0
11	CG	1	L	f	6	10	0	0	0	0	1	0	1	0	0	0	5	1	3	44	1	0
11	CG	1	L	g	9	1	0	0	0	0	0	0	0	0	0	0	2	0	0	13	1	0
11	CG	1	L	h	10	6	0	0	0	0	0	0	0	0	0	0	6	3	5	25	0	0
11	CG	2	S		1	1	0	0	1	0	0	0	0	0	0	1	2	2	1	9	0	0
11	CG	2	M	a	1	1	0	0	0	1	0	0	0	0	0	0	3	4	0	11	0	0
11	CG	2	M	b	1	5	0	0	1	0	0	0	0	0	0	0	6	3	7	15	1	1
11	CG	2	M	c	2	2	1	0.5	2	0	1	0	0	0	0	0	5	2	1	21	0	0
11	CG	2	M	d	3	3	2	1	0	0	0	0	0	0	1	0	2	3	0	8	0	0
11	CG	2	M	e	3	5	0	0	0	0	2	0	1	0	0	0	1	3	0	19	1	0
11	CG	2	M	f	4	2	1	0.5	0	0	0	0	0	0	0	0	3	1	2	14	0	0
11	CG	2	M	g	4	4	1	0.5	4	0	0	0	0	0	0	0	2	2	3	5	0	0
11	CG	2	M	h	5	1	0	0	1	0	2	0	0	0	0	1	5	0	3	5	0	0
11	CG	2	L	a	1	3	0	0	1	0	1	0	0	0	1	0	8	1	3	10	0	0
11	CG	2	L	b	2	10	0	0	2	0	0	0	0	0	0	0	7	6	0	18	0	1
11	CG	2	L	c	4	6	3	0.75	0	0	1	0	1	0	0	0	5	1	1	16	0	0
11	CG	2	L	d	5	1	0	0	2	0	0	0	1	0	0	0	7	0	3	26	0	1
11	CG	2	L	e	5	5	4	1	2	0	0	0	0	0	0	0	1	2	0	10	0	0
11	CG	2	L	f	6	6	4	1	3	0	0	0	1	0	0	0	4	0	2	11	0	0
11	CG	2	L	g	7	7	3	0.75	0	0	0	0	0	0	0	0	6	5	1	4	0	0
11	CG	2	L	h	10	4	0	0	0	0	0	0	1	0	0	0	5	1	2	14	0	0
11	CG	3	S		1	1	0	0	3	0	2	0	0	0	1	0	3	8	12	26	1	0
11	CG	3	M	a	1	1	0	0	2	0	1	0	0	0	0	0	7	0	2	16	0	0
11	CG	3	M	b	1	3	0	0	2	0	1	0	0	0	1	0	6	1	2	11	0	0
11	CG	3	M	c	2	4	1	0.5	2	0	2	0	1	0	1	0	3	2	0	12	0	0
11	CG	3	M	d	3	3	2	1	1	0	0	0	0	0	1	0	3	1	4	17	0	0
11	CG	3	M	e	3	5	0	0	0	0	1	0	1	0	0	0	4	2	1	21	0	0
11	CG	3	M	f	4	2	1	0.5	1	0	0	0	0	0	0	1	5	2	1	5	1	0
11	CG	3	M	g	4	4	1	0.5	0	0	0	0	0	0	0	0	2	1	0	9	0	1
11	CG	3	M	h	5	1	0	0	0	0	1	0	0	0	0	0	3	1	1	4	0	0
11	CG	3	L	a	1	5	0	0	1	0	0	0	0	0	0	0	3	0	3	18	1	0
11	CG	3	L	b	1	9	0	0	0	0	0	0	0	0	0	0	2	2	1	6	1	0
11	CG	3	L	c	5	5	4	1	0	0	0	0	0	0	0	0	0	2	0	0	0	0
11	CG	3	L	d	5	7	3	0.75	2	0	1	0	0	0	0	0	5	2	7	9	0	0
11	CG	3	L	e	6	4	3	0.75	0	0	0	0	0	0	0	0	2	2	0	8	0	0
11	CG	3	L	f	6	6	4	1	0	0	0	0	0	0	0	0	6	3	0	16	1	1
11	CG	3	L	g	10	2	0	0	0	0	2	0	1	0	0	0	5	1	6	26	0	0
11	CG	3	L	h	10	10	0	0	3	0	3	0	1	0	0	0	2	1	5	32	0	0
11	MS	1	S		1	1	0	0	0	0	0	0	0	0	0	0	3	2	7	9	1	0
11	MS	1	M	a	1	3	0	0	5	0	2	0	0	0	1	0	2	0	5	18	1	0
11	MS	1	M	b	2	2	1	0.5	3	0	2	0	0	0	1	0	4	1	7	5	0	0
11	MS	1	M	c	3	3	2	1	1	0	0	0	0	0	0	0	6	0	4	4	0	1
11	MS	1	M	d	3	5	0	0	2	0	2	0	0	0	0	0	3	2	3	8	1	1
11	MS	1	M	e	4	2	1	0.5	5	0	0	0	0	0	1	0	2	0	4	14	1	1
11	MS	1	M	f	4	4	1	0.5	2	0	2	0	0	0	0	0	7	0	2	0	1	0
11	MS	1	M	g	5	1	0	0	0	0	0	0	0	0	0	0	6	0	2	1	0	1
11	MS	1	M	h	5	5	0	0	7	1	2	0	0	0	0	0	5	1	4	1	0	0
11	MS	1	L	a	1	5	0	0	0	0	1	0	0	0	0	0	4	1	6	4	0	0
11	MS	1	L	b	4	6	3	0.75	1	0	0	0	0	0	1	0	3	0	4	1	2	0
11	MS	1	L	c	4	10	0	0	1	0	2	0	0	0	0	0	3	2	11	30	2	2
11	MS	1	L	d	5	5	4	1	0	0	0	0	0	0	0	0	1	0	0	2	2	0
11	MS	1	L	e	6	4	3	0.75	1	0	0	0	0	0	0	0	3	1	1	5	0	0
11	MS	1	L	f	6	6	4	1	6	0	2	0	0	0	0	0	6	0	13	48	0	1
11	MS	1	L	g	7	1	0	0	0	0	1	0	0	0	0	0	2	0	3	0	2	0
11	MS	1	L	h	10	4	0	0	3	0	1	0	0	1	0	0	1	1	3	40	0	0
11	MS	2	S		1	1	0	0	1	0	0	0	0	0	0	0	3	0	2	2	1	0
11	MS	2	M	a	1	5	0	0	1	0	0	0	0	0	0	0	2	2	6	8	0	0
11	MS	2	M	b	2	2	1	0.5	0	0	1	0	0	0	0	0	6	1	2	9	3	1
11	MS	2	M	c	2	4	1	0.5	1	0	0	0	0	0	1	0	2	1	0	7	0	0
11	MS	2	M	d	3	1	0	0	2	0	0	0	0	0	0	0	1	2	1	7	1	0
11	MS	2	M	e	3	3	2	1	0	0	0	0	0	0	0	0	1	0	0	3	1	0
11	MS	2	M	f	4	4	1	0.5	0	0	0	0	0	0	0	0	2	0	9	2	0	0
11	MS	2	M	g	5	1	0	0	2	0	0	0	0	0	0	0	6	0	16	16	1	1
11	MS	2	M	h	5	5	0	0	0	0	0	0	1	0	0	0	0	0	1	1	2	0
11	MS	2	L	a	1	3	0	0	0	0	0	0	0	0	0	0	4	3	0	2	1	0
11	MS	2	L	b	2	10	0	0	1	0	1	0	0	0	0	0	5	3	0	9	0	0
11	MS	2	L	c	4	4	3	0.75	0	0	0	0	0	0	0	0	4	0	1	6	1	0
11	MS	2	L	d	5	5	4	1	0	0	0	0	0	0	0	0	4	2	0	0	0	0
11	MS	2	L	e	6	6	4	1	0	0	0	0	0	0	0	0	5	0	2	1	1	0
11	MS	2	L	f	7	7	3	0.75	0	0	0	0	0	0	0	0	3	1	0	1	0	0
11	MS	2	L	g	9	1	0	0	0	0	0	0	0	0	0	0	4	2	2	5	0	0
11	MS	2	L	h	10	10	0	0	1	0	2	0	0	0	0	0	2	1	7	58	0	0
11	MS	3	S		1	1	0	0	0	0	0	0	0	0	0	0	1	0	1	0	1	0
11	MS	3	M	a	1	3	0	0	2	0	0	0	0	0	0	0	1	1	0	20	2	0
11	MS	3	M	b	2	2	1	0.5	0	0	0	0	0	0	0	0	2	1	0	5	1	1
11	MS	3	M	c	2	4	1	0.5	2	0	0	0	0	0	0	0	7	3	5	2	0	0
11	MS	3	M	d	3	1	0	0	0	0	0	0	1	0	0	0	3	0	0	3	2	0
11	MS	3	M	e	3	3	2	1	0	0	0	0	0	0	0	0	6	1	4	4	0	0
11	MS	3	M	f	3	5	0	0	5	0	0	0	0	0	0	0	4	1	4	9	1	0
11	MS	3	M	g	4	2	1	0.5	0	0	1	0	0	0	0	0	0	1	3	5	1	0
11	MS	3	M	h	5	3	0	0	1	0	0	0	0	0	0	0	4	2	2	3	2	1
11	MS	3	L	a	1	1	0	0	0	0	0	0	0	0	0	0	3	3	1	4	2	2
11	MS	3	L	b	5	5	4	1	0	0	1	0	0	0	0	0	1	2	1	9	0	0
11	MS	3	L	c	5	7	3	0.75	0	0	0	0	0	0	0	0	1	1	1	15	0	0
11	MS	3	L	d	6	4	3	0.75	0	0	0	0	0	0	0	0	3	0	0	3	1	0
11	MS	3	L	e	6	6	4	1	0	0	0	0	0	0	0	0	1	0	1	1	0	0
11	MS	3	L	f	6	10	0	0	0	0	3	0	0	0	0	0	2	4	10	8	1	1
11	MS	3	L	g	7	1	0	0	0	0	0	0	0	0	0	0	5	2	1	7	1	0
11	MS	3	L	h	10	6	0	0	2	0	0	0	0	0	0	0	2	2	3	5	0	0
11	SB	1	S		1	1	0	0	0	0	0	0	1	0	0	0	2	1	1	0	1	0
11	SB	1	M	a	1	1	0	0	1	0	0	0	0	0	0	0	1	3	2	0	1	0
11	SB	1	M	b	1	3	0	0	0	0	0	0	0	0	0	0	1	1	1	0	0	0
11	SB	1	M	c	2	4	1	0.5	0	0	0	0	0	0	0	0	1	0	0	0	0	0
11	SB	1	M	d	3	3	2	1	0	0	0	0	0	0	0	0	2	0	0	1	0	0
11	SB	1	M	e	3	5	0	0	0	0	0	0	0	0	0	0	3	1	0	1	0	1
11	SB	1	M	f	4	2	1	0.5	0	0	0	0	0	0	0	0	3	1	0	0	0	0
11	SB	1	M	g	4	4	1	0.5	1	0	0	0	0	0	0	0	3	2	0	1	0	0
11	SB	1	M	h	5	1	0	0	0	0	0	0	0	0	0	0	1	0	1	0	1	0
11	SB	1	L	a	1	3	0	0	0	0	0	0	0	0	0	0	2	1	0	0	0	0
11	SB	1	L	b	2	10	0	0	0	0	1	0	0	0	0	0	1	1	0	1	0	1
11	SB	1	L	c	4	6	3	0.75	0	0	0	0	0	0	0	0	1	2	0	0	0	0
11	SB	1	L	d	5	5	4	1	2	0	0	0	0	0	0	0	6	3	0	1	0	0
11	SB	1	L	e	6	6	4	1	0	0	0	0	0	0	1	0	3	0	1	1	1	1
11	SB	1	L	f	7	5	3	0.75	0	0	0	0	0	0	0	0	3	2	1	0	0	0
11	SB	1	L	g	10	2	0	0	0	0	0	0	0	0	0	0	2	1	0	0	1	1
11	SB	1	L	h	10	8	0	0	0	0	0	0	0	0	0	0	3	0	0	0	1	0
11	SB	2	S		1	1	0	0	0	0	0	0	0	0	0	0	1	1	1	1	1	0
11	SB	2	M	a	1	1	0	0	0	0	0	0	0	0	0	0	2	1	0	0	0	0
11	SB	2	M	b	1	5	0	0	0	0	0	0	0	0	0	0	1	1	0	0	0	0
11	SB	2	M	c	2	2	1	0.5	0	0	0	0	0	0	0	0	1	1	0	0	0	0
11	SB	2	M	d	2	4	1	0.5	0	0	0	0	0	0	0	0	1	0	0	1	0	0
11	SB	2	M	e	3	3	2	1	1	0	0	0	0	0	0	0	2	1	0	0	1	0
11	SB	2	M	f	4	2	1	0.5	0	0	1	0	0	0	0	0	2	1	0	0	1	0
11	SB	2	M	g	5	1	0	0	0	0	0	0	0	0	0	0	0	1	0	0	1	0
11	SB	2	M	h	5	3	0	0	0	0	0	0	0	0	0	0	0	1	0	0	0	0
11	SB	2	L	a	1	1	0	0	1	0	0	0	0	0	0	0	3	1	3	0	0	0
11	SB	2	L	b	4	4	3	0.75	0	0	0	0	0	0	1	0	2	2	1	0	0	1
11	SB	2	L	c	4	10	0	0	2	0	0	0	0	0	0	0	4	4	0	4	1	0
11	SB	2	L	d	5	5	4	1	0	0	0	0	0	0	0	0	2	1	0	0	1	0
11	SB	2	L	e	5	7	3	0.75	1	0	0	0	0	0	0	1	2	2	1	0	0	0
11	SB	2	L	f	6	6	4	1	1	0	0	0	0	0	0	0	2	2	0	3	1	0
11	SB	2	L	g	10	4	0	0	0	0	0	0	0	0	0	0	5	1	0	2	2	0
11	SB	2	L	h	10	10	0	0	0	0	0	0	0	0	0	0	1	2	0	1	2	0
11	SB	3	S		1	1	0	0	0	0	0	0	0	0	0	0	4	1	0	0	0	0
11	SB	3	M	a	1	1	0	0	0	0	0	0	0	0	0	0	0	0	0	1	1	0
11	SB	3	M	b	1	5	0	0	0	0	0	0	0	0	0	0	0	1	0	0	2	0
11	SB	3	M	c	2	2	1	0.5	0	0	0	0	0	0	0	0	1	0	1	0	1	0
11	SB	3	M	d	3	3	2	1	0	0	0	0	0	0	0	0	1	0	0	0	0	0
11	SB	3	M	e	4	2	1	0.5	0	0	0	0	0	0	0	0	1	1	0	0	0	0
11	SB	3	M	f	4	4	1	0.5	0	0	0	0	0	0	0	0	0	2	0	0	0	0
11	SB	3	M	g	5	1	0	0	0	0	0	0	0	0	0	0	1	0	0	0	1	0
11	SB	3	M	h	5	5	0	0	0	0	0	0	0	0	0	0	2	0	0	0	0	0
11	SB	3	L	a	1	7	0	0	0	0	0	0	0	0	0	0	0	3	0	0	2	0
11	SB	3	L	b	4	6	3	0.75	0	0	0	0	0	0	0	0	0	0	0	0	0	0
11	SB	3	L	c	5	5	4	1	0	0	0	0	0	0	1	0	2	0	0	0	0	0
11	SB	3	L	d	6	4	3	0.75	0	0	0	0	0	0	0	0	3	1	1	1	0	0
11	SB	3	L	e	6	6	4	1	0	0	0	0	0	0	0	0	4	0	0	0	0	0
11	SB	3	L	f	6	10	0	0	0	0	0	0	0	0	0	0	3	1	0	0	0	0
11	SB	3	L	g	7	1	0	0	0	0	0	0	0	0	0	0	1	3	1	0	0	0
11	SB	3	L	h	10	4	0	0	0	0	0	0	0	0	0	0	2	0	0	0	0	0
