# Supplementary material for: Faunal Communities Are Invariant to Fragmentation in Experimental Seagrass Landscapes
Source: PLoS One. 2016 May 31;11(5):e0156550. doi: 10.1371/journal.pone.0156550 (PMC4887026; doi:10.1371/journal.pone.0156550)
Supplement: S1 File — (ZIP) [file pone.0156550.s006.zip › lombana_suction_metadata.txt]

"lombana_suction_data.csv" Meta-data

month = month of sampling (7 = Jul, 9 = Sept, 10 = Oct, 11 = Nov)
site = site of sampling (CG = Coast Guard, York River; JR = James River; MS = Messick Point, James River; SB = Strawberry Banks, James River; YR = York River)
rep	= replicate number (1-3, control = nearby natural bed)
grid.size = size of the experimental landscape (S = small; M = medium; L = large) 
subsample = patch within grid from which sample was taken
x.coord	= coordinates of subsample
y.coord	= coordinates of subsample
abs.dist2edge = the absolute distance (m) to the edge of the grid
scaled.dist2edge = the scaled distance (/m grid size) to the edge of the grid	
*Remaining columns are species names (Genus.species)
