# Supplementary material for: Faunal Communities Are Invariant to Fragmentation in Experimental Seagrass Landscapes
Source: PLoS One. 2016 May 31;11(5):e0156550. doi: 10.1371/journal.pone.0156550 (PMC4887026; doi:10.1371/journal.pone.0156550)
Supplement: S1 File — (ZIP) [file pone.0156550.s006.zip › lombana_zostera_data.csv]

month	site	grid.size	cover	shoot.count
summer	CG	S	12.5	46.3
summer	CG	S	22.5	51.3
summer	CG	S	15	25
summer	CG	M	20.1	47.3
summer	CG	M	18.1	48.1
summer	CG	M	20.6	34.7
summer	CG	L	18.6	38.7
summer	CG	L	19.6	32.3
summer	CG	L	13.8	41.1
summer	MS	S	17.2	47.7
summer	MS	S	23.6	32.3
summer	MS	S	16.6	35
summer	MS	M	20.9	33.8
summer	MS	M	17.9	23
summer	MS	M	10	24.2
summer	MS	L	16.8	35.5
summer	MS	L	20.5	32.2
summer	MS	L	13.8	27.8
summer	SB	S	15.6	23.3
summer	SB	S	11.1	31.7
summer	SB	S	10	21.7
summer	SB	M	11.9	27.6
summer	SB	M	11.8	28.6
summer	SB	M	6.6	18.2
summer	SB	L	19.5	24.3
summer	SB	L	7.3	29.2
summer	SB	L	13.8	20.4
fall	CG	S	14.69	24
fall	CG	S	10	18
fall	CG	S	8.75	20
fall	CG	M	9.1	23.07
fall	CG	M	10.28	19.13
fall	CG	M	7.15	14.67
fall	CG	L	8.17	20.27
fall	CG	L	7.73	19.77
fall	CG	L	8.48	18.23
fall	MS	S	14.38	14
fall	MS	S	8.75	16.67
fall	MS	S	11.56	17.33
fall	MS	M	10.44	17.73
fall	MS	M	10.85	21.07
fall	MS	M	48.69	18.13
fall	MS	L	11.56	16.2
fall	MS	L	10.44	16.27
fall	MS	L	10.13	14.93
fall	SB	S	9.84	15.67
fall	SB	S	2.97	5.67
fall	SB	S	4.38	8.33
fall	SB	M
fall	SB	M	2.69	9.4
fall	SB	M	4.22	3.67
fall	SB	L	6.33	11.35
fall	SB	L	6.89	12.5
fall	SB	L	5.38	6.3
