# Supplementary material for: Faunal Communities Are Invariant to Fragmentation in Experimental Seagrass Landscapes
Source: PLoS One. 2016 May 31;11(5):e0156550. doi: 10.1371/journal.pone.0156550 (PMC4887026; doi:10.1371/journal.pone.0156550)
Supplement: S1 File — (ZIP) [file pone.0156550.s006.zip › lombana_zostera_metadata.txt]

"lombana_zostera_data.csv" Meta-data

month = season of sampling (summer, fall)
site = site of sampling (CG = Coast Guard, York River; MS = Messick Point, James River; SB = Strawberry Banks, James River)
grid.size = size of the experimental landscape (S = small; M = medium; L = large) 	
cover = estimated eelgrass percent cover (0-100%)
shoot.count = number of shoots per m2
