# Supplementary material for: Faunal Communities Are Invariant to Fragmentation in Experimental Seagrass Landscapes
Source: PLoS One. 2016 May 31;11(5):e0156550. doi: 10.1371/journal.pone.0156550 (PMC4887026; doi:10.1371/journal.pone.0156550)
Supplement: S1 File — (ZIP) [file pone.0156550.s006.zip › marion_core_data.csv]

site	rep	grid.size	cell	subsample	cover	grass.dw.g	abs.dist2edge	scaled.dist2edge	Ampithoe.longimana	Ampithoe.valida	Callinectes.sapidus	Cymadusa.compta	Caprellid.sp	Corophium.sp	Crangon.septemspinosa	Elasmopus.levis	Erichsonella.attenuata	Erichthonius.brasiliensis	Gammarus.mucronatus	Idotea.balthica	Microprotopus.raneyi	Astyris.lunata	Nassarius.obsoleta	Nassarius.vibex	Pleusymtes.glaber	Pagurus.sp	Palaemonetes.sp
James_fall	1	S	1	A3	17.5	0.192	0	0	0	0	0	0	7	0	1	0	1	0	0	0	2	3	2	0	1	0	0
James_fall	1	S	1	A4	17.5	1.372	0	0	21	0	2	1	97	1	0	0	1	1	5	0	7	6	0	0	4	0	0
James_fall	1	S	1	C2	17.5	0.476	0	0	3	0	0	0	17	0	0	0	0	0	1	0	0	3	0	0	4	0	0
James_fall	1	S	1	D1	17.5	0.302	0	0	2	0	0	0	6	0	0	0	0	0	0	0	0	1	1	0	2	0	0
James_fall	2	S	1	A4	13.125	0.8873	0	0	0	0	0	0	9	1	0	0	0	0	1	0	0	2	0	0	0	0	0
James_fall	2	S	1	B3	13.125	1.6017	0	0	2	0	0	0	11	0	0	0	0	0	0	0	0	3	0	0	0	0	0
James_fall	2	S	1	C4	13.125	0.321	0	0	2	0	0	0	16	1	0	1	0	0	0	0	6	1	0	0	4	0	0
James_fall	3	S	1	B2	17.5	0.676	0	0	4	1	0	0	11	1	0	1	0	0	1	0	2	4	1	0	1	0	0
James_fall	3	S	1	C3	17.5	0.159	0	0	9	0	2	0	18	1	0	0	0	0	2	0	11	3	0	0	8	0	0
James_fall	3	S	1	D4	17.5	0.279	0	0	20	0	0	0	28	4	0	4	0	1	0	0	36	21	0	0	16	0	0
James_fall	1	M	1	D3	15	0.212	0	0	4	0	0	0	4	0	0	0	0	0	0	0	0	1	2	0	0	0	1
James_fall	1	M	2	D3	19.375	0.652	0	0	9	0	0	0	16	1	1	0	0	0	2	0	10	4	2	0	0	0	0
James_fall	1	M	4	A1	7.5	0.111	0	0	8	0	0	0	14	0	0	0	0	0	2	0	7	1	0	1	0	0	0
James_fall	1	M	5	B1	10	0.215	0	0	1	0	0	0	5	0	0	0	0	0	0	0	0	0	1	0	0	0	0
James_fall	1	M	7	D4	13.125	0.278	2	0.5	0	0	2	0	4	1	0	0	0	1	2	0	0	19	0	0	1	0	0
James_fall	1	M	8	B2	13.125	0.764	2	0.5	11	0	0	0	13	0	0	1	0	0	0	0	14	11	2	0	2	0	0
James_fall	1	M	8	B3	13.125	0.26	2	0.5	0	0	0	1	7	1	0	0	0	0	1	0	0	6	1	0	0	0	0
James_fall	1	M	9	B1	7.5	0.299	2	0.5	5	0	1	0	2	1	0	0	0	0	1	0	0	17	2	0	0	0	0
James_fall	1	M	9	C4	7.5	0.306	2	0.5	1	0	0	1	3	1	0	0	0	0	5	0	0	3	0	0	0	0	0
James_fall	1	M	10	D2	8.75	0.094	0	0	3	0	0	0	8	2	0	1	0	0	0	0	0	1	1	0	0	0	0
James_fall	1	M	13	B2	5.3125	0.223	4	1	6	0	3	0	15	0	0	1	0	0	1	0	13	13	1	0	3	0	0
James_fall	1	M	13	D4	5.3125	0.264	4	1	6	0	1	0	6	0	0	0	0	0	11	0	1	3	0	0	0	0	0
James_fall	1	M	15	D2	6.5625	0.243	0	0	2	0	0	0	10	0	0	0	0	0	1	0	5	9	2	1	2	0	0
James_fall	2	M	1	A4	10	0.27	0	0	0	1	0	0	17	0	0	0	0	0	0	0	6	0	0	0	6	0	0
James_fall	2	M	2	D2	5	0.13	0	0	7	0	0	0	9	2	0	0	0	2	0	0	3	1	0	0	0	0	0
James_fall	2	M	7	B2	5.625	1.5411	2	0.5	14	0	2	0	15	2	0	1	0	0	0	0	0	16	0	0	1	0	0
James_fall	2	M	8	B3	10.625	2.815	2	0.5	7	0	3	0	13	3	0	0	0	0	1	0	2	4	1	0	0	0	0
James_fall	2	M	9	D3	12.5	4.517	2	0.5	14	0	2	1	14	0	1	0	1	0	2	0	0	12	0	0	0	0	0
James_fall	2	M	11	C4	4.375	0.294	0	0	3	0	0	0	45	5	0	4	0	0	0	0	3	27	0	1	5	0	0
James_fall	3	M	8	C3	18.125	2.409	2	0.5	27	0	0	0	13	0	0	0	0	0	0	0	0	10	1	0	0	0	0
James_fall	3	M	8	D3	18.125	2.405	2	0.5	15	0	3	1	4	0	0	0	0	0	0	0	0	24	2	0	0	0	0
James_fall	3	M	9	D3	9.375	0.4	2	0.5	13	0	0	0	19	2	0	1	0	0	2	0	1	0	0	0	0	0	0
James_fall	3	M	13	C2	19.375	1.653	4	1	12	0	0	0	10	2	0	0	0	1	0	0	2	9	1	0	0	0	0
James_fall	3	M	13	D1	19.375	0.676	4	1	42	0	3	2	51	0	1	0	2	2	8	0	12	29	5	1	13	0	3
James_fall	3	M	14	C3	14.375	0.242	2	0.5	12	1	1	0	19	2	0	2	0	2	3	0	2	17	4	0	1	0	0
James_fall	1	MF	3	D4	22.8125	0.206	0	0	4	0	0	0	8	0	0	2	0	0	2	0	1	15	1	0	1	0	0
James_fall	1	MF	4	A2	8.125	0.73	0	0	14	0	2	0	6	0	0	0	0	0	0	0	2	3	1	0	2	0	1
James_fall	1	MF	5	C2	12.5	0.23	4	1	7	0	1	0	6	0	0	0	0	2	1	0	0	9	0	0	0	0	0
James_fall	1	MF	5	C4	12.5	0.257	4	1	4	0	0	0	5	6	0	0	0	0	1	0	0	7	0	0	0	0	0
James_fall	1	MF	5	D1	12.5	0.079	4	1	1	0	0	0	1	0	0	0	0	0	0	0	1	5	0	0	2	0	0
James_fall	1	MF	5	D3	12.5	0.282	4	1	10	0	0	0	5	0	0	0	0	0	0	0	4	8	0	0	2	0	0
James_fall	1	MF	6	B2	12.5	0.186	0	0	9	0	0	0	4	1	0	0	0	0	1	0	6	5	1	0	1	0	0
James_fall	1	MF	8	A4	7.1875	0.232	0	0	1	0	0	0	5	0	0	0	0	0	0	0	0	2	0	0	1	0	0
James_fall	1	MF	9	D2	12.5	0.411	0	0	4	0	2	0	17	0	0	0	0	0	0	0	1	14	2	0	0	0	0
James_fall	2	MF	3	C4	11.5625	0.421	0	0	14	0	1	0	23	1	1	0	0	0	2	0	16	10	4	0	1	0	0
James_fall	2	MF	4	D1	11.25	0.504	0	0	30	0	0	0	46	2	0	3	1	3	3	0	24	19	0	0	14	1	0
James_fall	2	MF	5	B3	15.625	0.343	4	1	9	0	0	0	29	2	0	0	1	1	2	0	19	5	3	0	3	0	0
James_fall	2	MF	5	B4	15.625	1.639	4	1	13	1	0	1	23	6	0	0	1	1	0	0	7	1	1	0	2	0	0
James_fall	2	MF	5	C2	15.625	0.7	4	1	29	0	0	0	14	0	0	0	0	3	4	0	5	13	3	0	3	0	0
James_fall	2	MF	5	D2	15.625	4.107	4	1	24	0	0	0	35	2	0	1	0	2	1	0	9	17	0	0	8	0	0
James_fall	2	MF	9	C4	18.125	2.815	0	0	16	0	2	0	32	1	0	0	0	2	1	0	3	14	0	0	2	0	0
James_fall	3	MF	4	B3	18.75	0.481	0	0	0	0	2	0	24	0	0	0	2	0	0	0	0	11	0	0	0	0	0
James_fall	3	MF	5	B3	20	1.867	4	1	11	0	3	0	37	1	1	0	0	0	0	0	1	6	0	0	1	0	0
James_fall	3	MF	5	C1	20	2.48328	4	1	10	0	1	0	8	0	0	0	0	0	0	0	0	16	0	0	0	0	0
James_fall	3	MF	5	D2	20	0.769	4	1	15	0	1	1	6	1	1	0	0	2	1	0	3	22	0	0	9	0	0
James_fall	3	MF	6	B4	26.25	0.857	0	0	11	1	0	1	39	1	0	0	0	3	1	0	2	0	0	0	8	0	0
James_fall	3	MF	8	C3	14.6875	0.334	0	0	9	0	0	0	21	0	0	0	0	2	0	0	12	7	0	0	7	0	0
James_fall	1	LF	6	D3	14.375	0.376	0	0	12	0	1	0	11	0	0	0	0	2	3	0	3	20	0	0	0	0	0
James_fall	1	LF	9	B2	16.25	0.348	4	0.5	7	0	1	0	9	0	0	1	0	0	1	0	1	2	0	0	0	0	0
James_fall	1	LF	10	D1	17.5	0.421	0	0	2	1	1	0	28	0	0	3	0	0	0	0	2	6	1	1	6	0	0
James_fall	1	LF	13	A3	20.625	0.278	8	1	9	0	1	0	8	0	0	0	1	0	1	0	2	0	0	0	1	0	0
James_fall	1	LF	13	B4	20.625	0.428	8	1	9	0	1	0	13	1	0	0	0	0	1	0	7	8	0	0	0	0	0
James_fall	1	LF	19	C3	10.3125	0.25	4	0.5	9	0	2	0	11	0	0	1	0	0	1	0	6	2	0	0	3	0	0
James_fall	1	LF	24	D4	14.65	0.268	0	0	3	0	0	0	13	0	0	0	0	2	1	0	0	5	1	0	1	0	0
James_fall	2	LF	2	D1	14.6875	2.418	0	0	13	2	1	0	10	2	0	0	1	0	1	0	0	16	0	0	0	0	0
James_fall	2	LF	5	B2	23.75	0.568	0	0	5	0	0	0	14	1	0	0	0	0	4	0	3	2	0	0	1	0	0
James_fall	2	LF	9	D1	8.125	2.934	4	0.5	16	0	1	2	20	1	0	0	0	0	0	0	0	7	0	0	0	0	0
James_fall	2	LF	13	B2	5.3125	1.7	8	1	4	1	1	1	12	3	0	0	0	0	0	0	3	18	2	0	0	0	0
James_fall	2	LF	13	D2	5.3125	2.2027	8	1	4	1	1	5	24	1	0	0	1	0	1	0	0	15	1	0	0	0	0
James_fall	2	LF	14	C3	10.3125	0.981	4	0.5	19	0	2	0	29	5	0	0	4	0	1	0	0	4	0	0	0	0	0
James_fall	2	LF	20	A3	17.5	0.167	0	0	4	0	0	0	12	0	0	0	0	2	0	0	1	0	0	0	5	0	0
James_fall	3	LF	4	A2	22.5	0.627	0	0	3	0	1	0	5	0	1	0	0	0	0	0	1	0	12	0	0	0	0
James_fall	3	LF	5	D1	21.875	0.759	0	0	13	1	0	0	19	2	0	0	0	0	2	0	19	7	0	0	6	0	0
James_fall	3	LF	13	B3	16.25	0.477	8	1	12	0	1	0	25	1	0	0	1	0	0	0	0	13	0	0	0	0	0
James_fall	3	LF	13	D1	16.25	0.466	8	1	20	0	2	0	25	1	0	1	0	0	0	0	5	4	0	0	9	0	0
James_fall	3	LF	13	D4	16.25	0.336	8	1	11	0	0	0	14	0	0	1	0	0	0	0	8	7	0	0	0	0	0
James_fall	3	LF	16	A4	7.8125	0.11	0	0	3	0	3	0	10	0	0	3	0	2	0	0	5	6	1	0	1	0	0
James_spring	1	S	1	A1	30.625	1.404	0	0	0	2	0	0	300	7	0	0	0	0	8	1	0	3	1	1	0	1	0
James_spring	1	S	1	A3	30.625	0.923	0	0	0	0	0	0	682	1	2	0	0	2	16	3	0	1	0	0	0	0	0
James_spring	1	S	1	B2	30.625	1.236	0	0	1	0	1	0	235	6	0	0	0	1	7	6	1	2	1	0	0	0	0
James_spring	1	S	1	B3	30.625	1.269	0	0	0	6	0	0	674	27	0	0	0	0	14	1	1	0	3	0	0	0	0
James_spring	2	S	1	B2	44.375	1.987	0	0	0	1	0	0	63	38	0	0	0	0	12	4	0	3	0	0	0	0	0
James_spring	2	S	1	C2	44.375	1.385	0	0	0	8	0	0	79	28	0	0	0	0	11	2	0	3	0	0	0	0	1
James_spring	2	S	1	D1	44.375	0.818	0	0	0	0	0	2	8	4	0	0	0	0	6	0	0	4	0	0	0	1	0
James_spring	3	S	1	A1	34.375	1.687	0	0	1	6	0	0	26	52	0	0	0	1	10	4	0	6	0	0	0	0	2
James_spring	3	S	1	B4	34.375	0.656	0	0	0	0	0	0	136	1	0	0	0	0	2	3	0	0	0	0	0	0	0
James_spring	3	S	1	C2	34.375	1.532	0	0	0	0	0	0	402	5	0	0	0	0	15	1	0	2	0	0	0	0	0
James_spring	3	S	1	C4	34.375	1.048	0	0	2	0	0	0	100	0	0	0	0	0	15	0	0	3	0	0	0	0	0
James_spring	3	S	1	D2	34.375	0.617	0	0	0	0	0	0	39	1	0	0	0	0	2	0	0	0	0	0	0	0	0
James_spring	1	M	2	D4	35.625	0.524	0	0	0	2	0	0	57	1	0	0	0	0	5	1	0	0	4	1	0	0	0
James_spring	1	M	3	B3	37.24242979	1.082	0	0	0	0	0	0	93	1	0	0	0	0	1	0	0	0	2	1	0	0	0
James_spring	1	M	5	C3	28.94846947	0.98	0	0	1	22	0	0	82	25	0	0	0	2	26	2	0	0	3	0	0	0	0
James_spring	1	M	7	A3	47.90087398	0.839	2	0.5	1	3	1	0	106	9	0	0	0	0	5	0	1	0	0	0	0	0	0
James_spring	1	M	8	C2	21.25	1.606	2	0.5	1	1	0	0	104	6	0	0	0	0	32	2	0	0	0	1	0	0	0
James_spring	1	M	11	B4	57.5328865	0.67	0	0	0	0	0	0	71	4	0	0	0	0	5	0	0	0	0	0	0	0	2
James_spring	1	M	13	A2	26.25	0.454	4	1	0	0	0	0	23	1	0	0	0	0	0	3	0	0	6	0	0	0	0
James_spring	1	M	13	A3	26.25	0.839	4	1	0	0	0	0	71	3	0	0	0	0	2	0	0	0	3	1	0	0	0
James_spring	1	M	13	B2	26.25	0.767	4	1	0	0	0	0	76	2	0	0	0	0	3	51	0	0	3	0	0	0	0
James_spring	1	M	13	D1	26.25	0.553	4	1	0	0	0	0	25	0	0	0	0	1	0	1	0	0	2	0	0	0	0
James_spring	1	M	14	A2	44.22121317	0.988	2	0.5	0	0	0	0	90	1	0	1	0	0	19	0	0	0	0	1	0	0	0
James_spring	1	M	16	A1	30.14879478	0.924	0	0	1	4	0	0	219	5	1	0	1	0	11	2	0	0	0	0	0	0	1
James_spring	1	M	17	D2	36.65342692	0.771	2	0.5	0	1	0	0	56	2	0	0	0	0	11	3	0	0	0	0	0	0	0
James_spring	1	M	18	D2	30.625	0.752	2	0.5	0	0	0	0	45	1	0	0	0	0	5	2	0	0	3	0	0	0	0
James_spring	2	M	2	B1	24.84007558	0.872	0	0	0	0	0	0	728	3	1	0	0	6	15	4	0	0	2	2	0	0	0
James_spring	2	M	8	B3	53.25135472	1.547	2	0.5	0	11	0	0	78	21	0	0	0	2	19	3	0	0	2	0	0	0	0
James_spring	2	M	9	B4	45.86218487	1.069	2	0.5	0	3	0	0	63	8	1	0	0	0	4	1	0	1	1	0	0	0	0
James_spring	2	M	13	C3	23.75	0.829	4	1	0	1	0	0	26	9	0	0	0	0	21	1	0	0	1	0	0	0	1
James_spring	2	M	13	C4	23.75	0.873	4	1	0	6	0	0	91	2	0	0	0	0	5	1	0	1	2	1	0	0	0
James_spring	2	M	14	B4	23.75	1.66	2	0.5	0	0	0	0	35	4	0	0	0	0	11	2	0	0	0	0	0	0	0
James_spring	2	M	17	A4	54.37574151	0.416	2	0.5	0	0	0	0	135	4	0	0	0	0	3	0	0	0	0	0	0	0	0
James_spring	2	M	25	D4	27.53793671	0.875	0	0	0	0	0	0	31	4	0	0	0	1	2	1	0	0	2	1	0	0	0
James_spring	3	M	6	A2	48.8804668	0.557	0	0	0	3	0	0	569	3	1	0	0	6	7	0	0	1	1	0	0	0	0
James_spring	3	M	8	A3	32.30052627	2.99	2	0.5	0	2	0	0	733	7	0	0	0	19	86	5	0	0	3	0	0	0	0
James_spring	3	M	13	B1	35	0.626	4	1	0	2	0	0	114	6	0	0	0	7	7	0	0	0	4	0	0	0	1
James_spring	3	M	13	C1	35	1.189	4	1	2	6	0	0	187	10	0	0	0	0	9	1	0	0	0	2	0	0	0
James_spring	3	M	13	C2	35	1.228	4	1	0	2	0	0	129	9	0	0	0	0	10	4	0	0	0	1	0	0	0
James_spring	3	M	13	D1	35	1.106	4	1	0	1	0	0	251	9	0	0	0	1	7	3	0	0	2	0	0	0	0
James_spring	3	M	14	A2	52.51874402	1.434	2	0.5	0	0	0	0	125	16	0	0	0	2	33	3	0	0	1	0	0	0	0
James_spring	3	M	16	C1	27.5	1.132	0	0	0	1	0	0	257	6	0	0	0	0	16	2	1	1	0	0	0	0	0
James_spring	3	M	18	B2	26.875	0.721	2	0.5	0	1	0	0	37	0	0	0	0	0	5	2	0	1	0	0	0	0	0
James_spring	3	M	20	D1	41.68854375	0.618	0	0	0	3	0	0	199	10	0	0	0	0	4	1	1	1	0	0	0	0	1
James_spring	1	MF	2	C4	43.125	0.533	0	0	0	4	0	0	56	8	0	0	0	1	14	2	0	0	0	1	0	0	0
James_spring	1	MF	3	D3	44.375	0.717	0	0	0	1	0	1	20	8	0	0	0	0	6	1	0	0	0	0	0	0	0
James_spring	1	MF	4	D3	31.875	0.884	0	0	0	1	0	2	42	5	1	0	0	0	3	3	0	2	0	0	0	0	1
James_spring	1	MF	5	C3	50	0.568	4	1	0	1	0	0	49	8	0	0	0	1	4	0	0	1	2	0	0	0	0
James_spring	1	MF	5	C4	50	0.638	4	1	0	0	0	0	10	1	0	0	0	0	2	1	0	0	1	0	0	0	1
James_spring	1	MF	5	D4	50	0.533	4	1	1	0	0	0	22	1	1	0	0	0	1	1	0	0	0	0	0	0	0
James_spring	1	MF	6	B1	40.625	0.407	0	0	0	0	0	0	68	1	0	0	0	13	6	1	1	0	3	0	0	0	0
James_spring	1	MF	9	D2	45	0.663	0	0	0	0	0	0	84	1	0	0	0	0	7	0	0	1	3	0	0	0	1
James_spring	2	MF	3	B4	41.875	1.208	0	0	0	2	0	1	104	13	0	0	0	0	23	3	0	0	0	0	0	0	0
James_spring	2	MF	4	D1	35.625	0.921	0	0	0	0	0	0	21	5	0	0	0	0	9	15	0	0	0	0	0	0	0
James_spring	2	MF	5	A1	31.875	0.846	4	1	0	2	0	0	398	15	0	0	0	2	10	3	0	1	1	0	0	0	0
James_spring	2	MF	5	A4	31.875	1.784	4	1	0	2	0	1	260	69	0	0	0	0	34	7	0	0	2	1	0	1	1
James_spring	2	MF	5	B2	31.875	1.153	4	1	0	0	0	0	225	0	0	0	0	0	50	2	0	0	2	0	0	0	3
James_spring	2	MF	5	B3	31.875	0.801	4	1	0	3	0	0	197	7	0	0	0	14	6	8	0	0	6	1	0	0	0
James_spring	2	MF	8	D4	41.25	1.091	0	0	1	1	0	0	152	15	0	0	0	0	26	3	0	4	0	0	0	0	1
James_spring	2	MF	9	A3	44.375	1.301	0	0	0	0	0	0	119	3	0	0	0	0	7	5	0	1	2	0	0	0	0
James_spring	3	MF	1	B3	35.625	1.185	0	0	0	2	0	0	341	1	0	0	0	2	20	2	7	1	2	0	0	0	0
James_spring	3	MF	2	D4	20.625	1.911	0	0	2	6	0	0	602	12	0	0	0	3	18	0	3	0	7	1	0	0	1
James_spring	3	MF	3	D1	25.625	1.069	0	0	2	1	0	0	854	8	0	0	0	1	26	1	0	2	3	0	0	0	0
James_spring	3	MF	4	C4	37.5	0.682	0	0	0	2	1	0	493	1	0	0	0	1	4	2	0	2	1	0	0	1	0
James_spring	3	MF	5	B1	39.375	0.516	4	1	0	1	0	0	1462	17	0	0	0	6	8	0	0	0	0	0	0	0	0
James_spring	3	MF	5	B2	39.375	1.498	4	1	1	5	0	0	607	7	0	0	0	6	18	2	3	3	1	1	0	0	0
James_spring	3	MF	5	C1	39.375	0.629	4	1	0	0	0	0	411	0	0	0	0	1	7	1	1	0	6	0	0	0	0
James_spring	3	MF	5	D2	39.375	0.89	4	1	3	1	0	0	844	6	0	0	0	2	5	1	0	0	0	1	0	1	0
James_spring	3	MF	6	B4	29.375	2.178	0	0	0	7	0	0	1638	40	0	0	0	35	48	2	1	6	5	0	0	0	0
James_spring	3	MF	8	C2	47.5	1.187	0	0	0	0	0	0	540	17	0	0	0	3	9	8	1	4	1	1	0	0	0
James_spring	3	MF	9	B2	31.875	0.345	0	0	0	0	1	0	275	0	0	0	0	1	2	1	0	2	0	0	0	0	0
James_spring	1	LF	4	C2	28.32934631	0.461	0	0	3	5	0	0	7	1	0	0	0	0	6	1	0	0	5	0	0	0	2
James_spring	1	LF	6	C2	34.375	0.752	0	0	0	1	1	0	54	5	0	0	0	0	6	5	0	1	1	0	0	0	1
James_spring	1	LF	8	B4	31.875	1.067	4	0.5	0	0	0	0	27	1	0	0	0	1	11	0	0	0	1	0	0	0	0
James_spring	1	LF	12	C2	40.5579661	0.116	4	0.5	5	0	2	0	6	0	0	2	0	1	4	0	1	5	0	0	0	0	0
James_spring	1	LF	13	A2	30.625	0.737	8	1	0	2	0	0	139	2	0	0	0	0	1	0	0	0	1	0	0	0	0
James_spring	1	LF	13	B2	30.625	0.941	8	1	0	1	0	0	64	3	0	0	0	0	15	21	2	0	1	0	1	0	4
James_spring	1	LF	13	C4	30.625	0.657	8	1	1	0	0	0	47	13	0	0	1	1	10	1	0	0	0	0	0	0	0
James_spring	1	LF	13	D3	30.625	0.889	8	1	0	0	0	0	57	0	0	0	0	0	10	15	0	0	0	0	0	0	1
James_spring	1	LF	13	D4	30.625	0.717	8	1	0	1	0	0	103	1	0	0	0	1	8	0	0	0	0	0	0	0	0
James_spring	1	LF	15	C4	28.87921348	0.505	0	0	0	0	0	0	23	7	0	0	0	0	10	1	0	0	1	0	0	0	0
James_spring	1	LF	19	A1	25.80398406	0.851	4	0.5	0	0	0	0	28	1	0	0	0	0	14	1	0	0	1	0	0	0	0
James_spring	1	LF	20	B3	31.10540146	0.797	0	0	2	2	0	0	7	6	0	0	0	0	11	1	0	0	1	0	0	0	0
James_spring	2	LF	1	D4	26.08918558	1.156	0	0	0	9	0	0	150	16	0	0	0	0	11	1	0	0	0	0	0	0	0
James_spring	2	LF	4	A4	6.421319797	0.976	0	0	0	2	0	0	154	8	0	1	0	0	4	4	0	1	1	2	0	1	0
James_spring	2	LF	7	A4	36.875	0.76	4	0.5	0	0	0	0	640	6	0	0	0	0	4	1	0	0	2	1	0	0	0
James_spring	2	LF	8	B4	28.125	1.143	4	0.5	0	0	0	0	48	1	0	0	0	0	25	4	0	0	1	0	0	0	0
James_spring	2	LF	9	D1	23.4319797	1.635	4	0.5	0	1	0	0	1026	5	1	0	0	17	18	1	0	0	2	0	0	0	0
James_spring	2	LF	11	B4	25.625	0.761	0	0	0	1	0	0	374	15	0	0	1	2	33	1	0	1	2	0	0	0	0
James_spring	2	LF	13	C4	31.875	0.937	8	1	0	0	0	0	122	10	0	0	0	5	10	0	0	0	0	0	0	0	0
James_spring	2	LF	13	D1	31.875	0.697	8	1	0	0	0	0	232	6	0	0	0	1	6	1	0	0	0	1	0	0	0
James_spring	2	LF	13	D2	31.875	0.535	8	1	0	1	0	0	122	5	0	0	0	0	1	1	0	0	4	0	0	0	0
James_spring	2	LF	14	A2	44.33774597	0.651	4	0.5	0	1	0	0	153	6	0	0	0	6	7	42	2	0	1	2	0	0	0
James_spring	2	LF	15	C2	33.125	1.349	0	0	0	1	0	0	142	8	0	0	0	2	30	1	0	1	0	0	0	0	0
James_spring	2	LF	17	A1	31.88698225	0.602	4	0.5	0	7	0	0	160	10	0	0	0	1	4	0	1	1	0	0	0	0	0
James_spring	2	LF	19	B3	34.375	1.004	4	0.5	0	1	0	0	62	4	0	0	0	1	18	3	0	0	2	1	0	0	0
James_spring	2	LF	20	A2	51.71597633	1.816	0	0	0	1	0	0	196	10	0	0	0	0	15	39	0	0	0	0	0	0	0
James_spring	2	LF	22	B1	22.7924812	1.252	0	0	0	3	0	1	29	11	0	0	0	0	30	4	0	5	0	1	0	1	0
James_spring	3	LF	4	C1	11.47988338	1.068	0	0	3	1	0	0	277	7	0	0	0	0	10	38	1	0	1	0	0	0	1
James_spring	3	LF	7	D2	38.125	0.492	4	0.5	0	2	0	0	96	1	0	0	0	0	11	3	0	0	0	0	0	0	0
James_spring	3	LF	9	B1	26.0176	0.396	4	0.5	0	0	0	0	38	0	0	0	0	0	0	3	0	0	1	1	0	0	0
James_spring	3	LF	11	D4	37.46990291	0.638	0	0	0	0	0	0	496	1	0	0	0	1	10	0	0	0	4	0	0	0	0
James_spring	3	LF	12	C4	55.65714286	1.064	4	0.5	0	0	0	0	299	5	0	0	0	0	6	1	0	1	0	0	0	0	0
James_spring	3	LF	13	A1	48.125	0.984	8	1	0	1	0	0	85	6	0	0	0	0	10	0	0	0	0	1	0	0	0
James_spring	3	LF	13	B2	48.125	1.438	8	1	0	1	0	0	104	31	0	0	0	4	58	5	0	3	1	0	0	0	0
James_spring	3	LF	13	C1	48.125	1.134	8	1	0	2	0	0	60	7	0	0	0	1	35	1	0	3	3	1	0	0	1
James_spring	3	LF	13	D1	48.125	1.165	8	1	0	5	0	0	351	20	0	0	0	5	10	3	4	1	5	0	0	0	0
James_spring	3	LF	18	B1	35.625	1.009	4	0.5	0	0	0	0	851	2	0	0	0	6	4	1	1	0	2	0	0	1	0
James_spring	3	LF	21	A3	20.27285714	0.487	0	0	1	0	0	0	63	5	1	0	0	0	16	0	0	0	0	0	0	0	0
James_spring	3	LF	22	A4	38.75	2.485	0	0	0	1	0	0	219	18	0	1	0	1	71	7	0	1	0	0	0	0	0
James_spring	3	LF	25	D2	26.23293173	0.838	0	0	0	1	0	0	175	9	0	0	0	2	15	0	0	0	0	0	0	0	0
York_spring	1	S	1	C2	10.625	0.355	0	0	0	1	0	0	162	0	2	0	0	0	15	0	3	0	0	0	0	0	0
York_spring	1	S	1	C4	10.625	0.514	0	0	1	0	0	0	114	1	2	0	1	0	27	0	0	0	0	0	0	0	0
York_spring	1	S	1	D1	10.625	0.593	0	0	0	0	2	0	78	2	0	0	0	0	8	0	0	0	0	0	0	0	0
York_spring	2	S	1	A2	14.375	1.091	0	0	0	0	0	0	114	0	0	0	0	0	27	1	2	0	0	0	0	0	0
York_spring	2	S	1	B1	14.375	0.596	0	0	1	0	0	0	77	3	1	0	0	0	11	0	1	0	0	0	0	0	0
York_spring	2	S	1	C1	14.375	0.495	0	0	0	0	0	0	42	0	1	0	0	0	7	0	1	0	0	0	0	0	0
York_spring	2	S	1	D1	14.375	0.802	0	0	0	0	1	0	94	1	0	0	0	0	39	0	3	0	0	0	1	1	0
York_spring	3	S	1	A1	16.875	0.366	0	0	0	0	0	0	111	0	2	0	0	0	11	0	0	0	0	0	0	1	0
York_spring	3	S	1	A3	16.875	0.501	0	0	0	0	0	0	264	1	0	0	0	0	15	2	18	0	0	0	0	0	0
York_spring	3	S	1	A4	16.875	0.385	0	0	2	0	0	0	206	0	0	0	0	0	17	2	3	0	0	0	0	0	0
York_spring	3	S	1	D4	16.875	0.63	0	0	0	0	1	0	40	0	0	0	0	0	5	1	1	0	0	0	0	0	0
York_spring	1	M	3	B1	14.0625	0.798	0	0	0	0	0	0	33	1	0	0	0	0	15	1	5	0	0	0	0	0	1
York_spring	1	M	8	A1	29.03830986	0.255	2	0.5	0	0	0	0	24	0	1	0	0	0	11	5	0	0	0	0	0	0	1
York_spring	1	M	9	D4	22.04592593	0.193	2	0.5	0	0	0	0	11	0	0	0	0	0	5	1	0	0	0	0	0	0	0
York_spring	1	M	12	D1	21.875	0.855	2	0.5	0	0	1	0	14	1	1	0	0	0	8	0	0	0	0	0	0	0	0
York_spring	1	M	13	B1	15.625	0.637	4	1	0	0	0	2	47	0	0	0	0	0	4	1	0	0	0	0	0	0	0
York_spring	1	M	13	B4	15.625	0.644	4	1	0	0	0	0	30	0	0	0	0	0	5	0	0	0	0	0	0	0	0
York_spring	1	M	22	B2	17.5	0.232	0	0	0	0	0	0	20	1	1	0	0	0	9	0	2	0	0	0	0	0	0
York_spring	2	M	1	A4	20.55952096	0.327	0	0	1	0	0	0	159	1	0	0	0	0	15	0	3	0	0	0	0	0	1
York_spring	2	M	11	B1	26.0176	0.502	0	0	0	0	0	1	9	1	0	0	0	0	12	0	4	0	0	0	0	0	0
York_spring	2	M	13	A2	18.75	0.641	4	1	1	0	0	0	42	0	0	0	0	0	8	2	1	0	0	0	0	0	0
York_spring	2	M	13	B1	18.75	0.544	4	1	0	0	0	0	67	3	0	0	0	0	8	0	1	0	0	0	0	0	0
York_spring	2	M	13	D1	18.75	0.526	4	1	0	0	0	0	64	0	0	0	0	0	7	0	2	0	0	0	0	0	0
York_spring	2	M	13	D2	18.75	1.161	4	1	0	2	0	1	97	0	1	0	0	0	9	0	2	0	0	0	0	0	1
York_spring	2	M	25	A1	18.125	0.854	0	0	1	0	0	0	47	0	0	0	0	0	12	1	1	0	0	0	0	0	1
York_spring	3	M	1	B3	12.01891626	1.302	0	0	0	0	0	0	117	0	0	0	0	0	28	0	4	0	0	1	0	0	0
York_spring	3	M	2	D3	33.60730594	0.66	0	0	1	1	0	0	48	0	0	1	0	0	5	2	2	0	0	0	0	0	0
York_spring	3	M	7	A4	25.66251656	0.879	2	0.5	4	0	0	2	108	2	0	1	0	0	12	1	6	0	0	0	0	0	2
York_spring	3	M	8	D4	34.74604651	1.305	2	0.5	0	0	0	0	98	0	0	0	0	0	20	3	3	0	0	0	0	0	0
York_spring	3	M	12	C4	25	0.435	2	0.5	0	0	0	0	17	0	0	0	0	0	11	1	0	0	0	0	0	0	0
York_spring	3	M	13	A1	28.75	0.528	4	1	0	1	0	0	70	2	0	0	0	0	8	0	0	0	0	0	0	0	0
York_spring	3	M	13	B2	28.75	0.295	4	1	0	0	0	0	92	1	0	0	0	0	10	1	8	0	0	0	0	0	0
York_spring	3	M	13	D1	28.75	0.707	4	1	0	1	0	0	13	0	0	0	0	0	10	0	0	0	0	1	0	0	0
York_spring	3	M	14	D4	36.23047619	0.611	2	0.5	1	0	0	0	48	0	1	0	0	0	13	0	3	0	0	0	0	0	0
York_spring	3	M	19	D4	25	0.637	2	0.5	0	1	0	0	37	2	0	0	0	0	8	1	4	0	0	0	1	0	1
York_spring	1	MF	2	B2	18.125	0.714	0	0	0	0	0	0	23	0	0	0	0	0	18	1	5	0	0	0	0	0	0
York_spring	1	MF	3	C1	21.875	0.483	0	0	2	0	0	0	37	0	0	0	0	0	6	0	0	0	0	1	0	0	0
York_spring	1	MF	4	D3	17.5	0.483	0	0	0	0	0	0	49	0	0	0	0	0	2	0	0	0	0	0	0	0	0
York_spring	1	MF	5	A2	15.625	0.418	4	1	0	0	0	0	75	1	0	0	0	0	2	1	0	0	0	1	0	0	0
York_spring	1	MF	5	D3	15.625	0.835	4	1	0	0	0	0	24	0	0	0	0	0	13	0	3	0	0	0	0	0	0
York_spring	1	MF	5	D4	15.625	0.45	4	1	0	0	0	0	55	0	0	0	0	0	2	0	8	0	0	0	0	0	0
York_spring	2	MF	2	D4	21.875	0.592	0	0	0	0	1	0	18	0	0	0	0	0	7	0	1	0	0	1	0	0	1
York_spring	2	MF	4	D2	21.25	0.258	0	0	0	0	0	0	54	2	0	0	0	0	5	1	4	0	0	0	0	0	1
York_spring	2	MF	5	B3	16.25	0.904	4	1	0	0	0	0	52	0	0	0	0	0	16	1	0	0	0	0	0	0	1
York_spring	2	MF	5	B4	16.25	0.566	4	1	0	2	0	0	150	8	0	0	0	0	10	0	3	0	0	0	0	0	0
York_spring	2	MF	5	C4	16.25	0.384	4	1	0	0	1	0	45	0	1	0	0	0	4	0	3	0	0	0	0	0	0
York_spring	2	MF	5	D4	16.25	0.635	4	1	0	0	0	0	54	8	1	0	0	0	17	2	1	0	0	0	0	0	0
York_spring	2	MF	6	C1	16.25	0.512	0	0	1	0	0	0	68	1	1	0	0	0	6	0	1	0	0	0	0	0	0
York_spring	2	MF	8	D3	15	0.642	0	0	0	0	0	0	62	0	0	0	0	0	7	0	0	0	0	0	0	0	0
York_spring	3	MF	3	A4	14.6875	0.873	0	0	0	0	0	0	33	0	0	0	0	0	12	3	0	0	0	0	0	0	0
York_spring	3	MF	5	A1	25.625	0.817	4	1	0	0	0	0	51	1	0	0	0	0	11	1	0	0	0	0	0	0	0
York_spring	3	MF	5	A3	25.625	1.16	4	1	0	1	0	0	27	3	0	0	0	0	17	0	1	0	0	0	0	0	0
York_spring	3	MF	5	A4	25.625	0.424	4	1	0	0	0	1	41	2	0	0	0	0	16	1	2	0	0	0	0	0	0
York_spring	3	MF	5	B2	25.625	0.604	4	1	0	0	0	0	94	0	0	0	0	0	18	2	4	0	0	0	0	0	0
York_spring	3	MF	6	A3	25	0.553	0	0	0	0	1	0	35	0	0	0	0	0	3	1	1	0	0	0	1	1	0
York_spring	3	MF	7	A1	21.25	1.049	0	0	1	0	0	0	54	2	0	0	0	0	14	0	0	0	0	0	4	0	0
York_spring	1	LF	1	A4	11.63239024	1.048	0	0	1	0	0	0	53	1	0	0	0	0	12	0	2	0	0	0	0	0	0
York_spring	1	LF	7	B2	13.75	0.54	4	0.5	0	1	0	0	92	0	0	0	0	0	11	0	4	0	0	0	0	0	0
York_spring	1	LF	8	B2	20	0.858	4	0.5	0	0	1	0	85	0	1	0	0	0	12	2	0	0	0	0	0	0	0
York_spring	1	LF	13	A3	25.625	0.606	8	1	0	0	0	0	126	0	0	1	0	0	4	0	1	0	0	0	0	0	0
York_spring	1	LF	13	B2	25.625	0.24	8	1	0	0	0	0	45	0	0	0	0	0	3	0	0	0	0	0	0	0	0
York_spring	1	LF	13	B3	25.625	0.541	8	1	0	1	0	0	150	0	0	0	0	0	3	1	0	0	0	0	0	0	0
York_spring	1	LF	14	A3	14.50806283	0.652	4	0.5	0	0	0	0	69	0	0	0	0	0	6	2	7	0	0	0	0	0	0
York_spring	1	LF	15	A2	22.29230769	0.385	0	0	1	0	0	0	75	2	1	0	0	0	5	0	1	0	0	0	0	0	0
York_spring	1	LF	20	C2	22.10729295	0.953	0	0	0	1	0	0	51	0	1	0	0	0	19	0	1	0	0	0	0	1	0
York_spring	1	LF	25	A4	9.225274725	1.37	0	0	0	3	0	0	147	3	0	0	0	0	41	0	5	0	0	0	0	0	0
York_spring	2	LF	1	C1	18.72857143	0.987	0	0	0	1	0	0	24	2	0	0	0	0	9	0	0	0	0	0	0	0	0
York_spring	2	LF	3	C2	21.4404878	0.61	0	0	0	0	0	0	38	1	1	0	0	0	9	1	4	0	0	0	0	0	0
York_spring	2	LF	10	C2	22.5	0.668	0	0	0	3	0	0	86	2	0	0	1	0	11	2	4	0	0	0	0	0	0
York_spring	2	LF	13	B2	16.25	0.523	8	1	0	0	0	0	60	1	0	0	0	0	1	0	1	0	0	1	0	0	0
York_spring	2	LF	13	C3	16.25	1.545	8	1	1	2	0	0	73	11	0	0	0	0	18	2	2	0	0	0	0	0	0
York_spring	2	LF	13	C4	16.25	0.745	8	1	0	1	0	0	106	0	0	0	0	0	5	2	0	0	0	0	0	0	0
York_spring	2	LF	13	D4	16.25	0.472	8	1	0	1	0	0	22	0	0	1	0	0	8	0	1	0	0	0	0	0	0
York_spring	2	LF	20	B3	22.6665	0.54	0	0	0	0	0	0	58	0	0	0	0	0	6	1	6	0	0	0	0	0	0
York_spring	2	LF	22	D3	6.94742268	0.41	0	0	0	1	0	0	19	1	3	0	0	0	6	1	1	0	0	0	0	0	0
York_spring	2	LF	25	A4	15.625	0.203	0	0	0	0	0	0	17	0	0	0	0	0	1	0	0	0	0	0	0	0	0
York_spring	3	LF	4	C2	29.11819464	0.552	0	0	0	0	0	0	47	0	0	0	0	0	11	2	8	0	0	0	0	0	0
York_spring	3	LF	8	D2	35.625	0.582	4	0.5	0	1	0	0	43	0	0	0	0	0	10	1	5	0	0	0	0	0	0
York_spring	3	LF	13	A3	25.625	0.608	8	1	0	0	0	0	437	2	2	0	0	0	8	1	5	0	0	0	1	0	0
York_spring	3	LF	13	B3	25.625	1.083	8	1	0	1	0	0	263	0	0	0	0	0	11	4	1	0	0	1	0	0	2
York_spring	3	LF	13	C3	25.625	0.377	8	1	1	3	0	0	332	1	0	0	0	0	15	1	5	0	0	0	0	0	0
York_spring	3	LF	13	D4	25.625	0.728	8	1	0	1	0	0	131	3	1	0	0	0	17	0	5	0	0	0	2	0	1
York_spring	3	LF	14	C3	21.25	0.914	4	0.5	0	2	0	0	51	0	0	0	0	0	8	7	4	0	0	1	0	0	0
York_spring	3	LF	18	A4	13.60204918	0.67	4	0.5	0	2	0	0	97	0	0	0	0	0	11	7	6	0	0	2	0	0	0
York_spring	3	LF	20	B4	4.596317054	0.338	0	0	1	3	0	0	163	2	0	0	0	0	24	0	8	0	0	0	3	0	0
York_spring	3	LF	21	D4	25	0.965	0	0	0	3	0	0	53	3	0	0	0	0	8	1	12	0	0	0	1	3	1
