# Supplementary material for: Faunal Communities Are Invariant to Fragmentation in Experimental Seagrass Landscapes
Source: PLoS One. 2016 May 31;11(5):e0156550. doi: 10.1371/journal.pone.0156550 (PMC4887026; doi:10.1371/journal.pone.0156550)
Supplement: S1 File — (ZIP) [file pone.0156550.s006.zip › marion_core_metadata.txt]

"marion_core_data.csv" Meta-data

site = site of sampling (James_fall = fall, James River; James_spring = spring, James River;  York_spring = spring, York River)
rep	= replicate number (1-3)
grid.size = size of the experimental landscape (S = small; M = medium unfragmented; MF = medium fragmented; LF = large fragmented) 
cell = patch within grid from which sample was taken
subsample = sample ID within each cell
cover = estimated percent cover of eelgrass (0-100%)
grass.dw.g = grass dry weight from cores (g)
abs.dist2edge = the absolute distance (m) to the edge of the grid
scaled.dist2edge = the scaled distance (/m grid size) to the edge of the grid	
*Remaining columns are species names (Genus.species)
