# Supplementary material for: Faunal Communities Are Invariant to Fragmentation in Experimental Seagrass Landscapes
Source: PLoS One. 2016 May 31;11(5):e0156550. doi: 10.1371/journal.pone.0156550 (PMC4887026; doi:10.1371/journal.pone.0156550)
Supplement: S1 File — (ZIP) [file pone.0156550.s006.zip › marion_suction_data.csv]

site	rep	grid.size	cell	subsample	cover	abs.dist2edge	scaled.dist2edge	Callinectes.sapidus	Hippolyte.pleuracanthus	Crangon.septemspinosa	Pagurus.sp	Rhithropanopeus.harissii	Nassarius.vibex	Nassarius.obsoleta	Astyris.lunata	Syngnathus.sp	Palaemonetes.sp
James_fall	1	S	1	C3	17.5	0	0	0	1	2	0	0	0	32	78	0	1
James_fall	1	S	1	D4	17.5	0	0	3	0	3	3	6	1	14	404	0	2
James_fall	2	S	1	A3	13.125	0	0	0	0	0	3	0	1	1	10	0	0
James_fall	2	S	1	D2	13.125	0	0	1	2	2	1	1	1	0	66	0	0
James_fall	3	S	1	A3	17.5	0	0	11	0	2	0	3	0	7	70	0	3
James_fall	3	S	1	C2	17.5	0	0	5	0	0	1	0	2	5	13	0	0
James_fall	1	M	1	D4	15	0	0	5	3	2	0	0	4	3	71	0	1
James_fall	1	M	2	B4	19.375	0	0	5	0	0	0	0	0	0	3	0	0
James_fall	1	M	4		7.5	0	0	0	0	1	0	0	2	7	42	0	0
James_fall	1	M	5	C4	10	0	0	9	0	0	0	0	1	2	5	0	0
James_fall	1	M	7	B3	13.125	2	0.5	3	1	0	0	0	2	11	16	0	0
James_fall	1	M	8		13.125	2	0.5	8	0	3	0	2	3	9	55	0	1
James_fall	1	M	8	D2	13.125	2	0.5	6	0	3	0	0	8	0	65	0	0
James_fall	1	M	9	B1	7.5	2	0.5	1	0	1	0	1	2	25	31	0	0
James_fall	1	M	9	C1	7.5	2	0.5	6	0	1	1	0	1	7	61	0	0
James_fall	1	M	10	A1	8.75	0	0	1	0	0	1	0	1	36	9	0	0
James_fall	1	M	12	A4	0.3125	2	0.5	4	1	1	2	0	0	10	2	1	0
James_fall	1	M	13	B3	5.3125	4	1	10	8	1	2	0	7	5	84	0	0
James_fall	1	M	14	A2	6.25	2	0.5	4	0	3	0	0	2	0	11	0	0
James_fall	1	M	15	B2	6.5625	0	0	9	0	2	0	0	1	2	10	0	0
James_fall	1	M	19	B3	14.6875	2	0.5	4	1	2	0	0	3	1	85	1	0
James_fall	1	M	20	B4	13.125	0	0	11	6	6	2	0	0	9	16	0	1
James_fall	2	M	1	C3	10	0	0	2	0	2	3	0	0	1	5	1	0
James_fall	2	M	2	B4	5	0	0	0	0	0	0	0	0	1	3	0	0
James_fall	2	M	3	A2	7.5	0	0	2	0	2	2	0	0	12	0	0	0
James_fall	2	M	4	A4	6.875	0	0	1	1	0	0	1	0	2	9	0	0
James_fall	2	M	5	C2	5.625	0	0	1	0	1	0	0	0	3	16	0	0
James_fall	2	M	7	A1	5.625	2	0.5	4	1	2	1	0	0	7	24	0	0
James_fall	2	M	7	D2	5.625	2	0.5	1	2	1	2	0	0	0	146	0	0
James_fall	2	M	8	B1	10.625	2	0.5	2	1	1	1	1	0	12	34	0	0
James_fall	2	M	8	D2	10.625	2	0.5	1	1	1	0	0	0	2	53	0	0
James_fall	2	M	9	C2	12.5	2	0.5	0	0	1	1	0	0	13	60	0	0
James_fall	2	M	10	B2	7.5	0	0	3	0	0	2	0	0	18	9	0	0
James_fall	2	M	11	B3	4.375	0	0	2	1	2	4	2	0	1	108	1	0
James_fall	2	M	12	C2	8.75	2	0.5	5	0	2	2	0	0	5	98	0	0
James_fall	2	M	13	D3	12.5	4	1	0	0	1	2	1	0	1	30	0	0
James_fall	2	M	15	C4	6.25	0	0	5	0	0	0	0	0	1	6	0	0
James_fall	3	M	1	C1	6.25	0	0	3	1	1	0	0	0	10	5	0	0
James_fall	3	M	4	C2	10.3125	0	0	6	0	2	1	0	0	73	28	1	0
James_fall	3	M	6	B2	14.0625	0	0	0	0	0	0	0	1	3	11	0	0
James_fall	3	M	7	B1	17.1875	2	0.5	3	1	1	1	0	0	11	13	0	0
James_fall	3	M	7	B4	17.1875	2	0.5	0	0	1	0	0	0	9	9	0	0
James_fall	3	M	8	A4	18.125	2	0.5	0	0	0	0	2	0	15	86	0	0
James_fall	3	M	8	D1	18.125	2	0.5	1	0	2	0	0	1	5	24	0	0
James_fall	3	M	9	B2	9.375	2	0.5	6	0	2	1	1	0	43	32	0	0
James_fall	3	M	9	D2	9.375	2	0.5	1	0	1	0	0	0	6	29	0	0
James_fall	3	M	13	B2	19.375	4	1	6	1	3	1	1	1	5	108	1	0
James_fall	3	M	14	B3	14.375	2	0.5	1	0	2	2	1	1	2	75	0	0
James_fall	3	M	14	D3	14.375	2	0.5	3	1	2	0	0	1	10	79	0	0
James_fall	1	MF	1	A4	16.875	0	0	4	1	2	1	3	0	4	27	0	1
James_fall	1	MF	2	B4	21.25	0	0	9	2	0	0	1	3	1	36	0	0
James_fall	1	MF	3	D1	22.8125	0	0	4	5	1	0	0	2	6	124	0	0
James_fall	1	MF	4	D4	8.125	0	0	16	3	2	1	3	7	2	114	0	3
James_fall	1	MF	5	A3	12.5	4	1	8	1	0	0	0	1	11	7	0	0
James_fall	1	MF	5	B2	12.5	4	1	0	0	1	0	0	0	1	13	0	0
James_fall	1	MF	6	C3	12.5	0	0	17	9	2	0	3	2	4	53	0	1
James_fall	1	MF	8	B2	7.1875	0	0	1	0	0	0	0	0	5	29	0	0
James_fall	1	MF	9	B1	12.5	0	0	8	1	3	0	0	2	2	38	1	0
James_fall	2	MF	1	B3	11.5625	0	0	3	0	1	1	0	0	7	32	0	0
James_fall	2	MF	2	D2	12.5	0	0	2	0	1	0	0	0	6	35	0	0
James_fall	2	MF	3	C2	11.5625	0	0	2	1	0	0	0	0	11	109	0	0
James_fall	2	MF	4		11.25	0	0	6	0	0	3	0	0	8	37	1	0
James_fall	2	MF	5	A2	15.625	4	1	4	0	1	0	0	0	14	4	0	0
James_fall	2	MF	5	C4	15.625	4	1	7	0	1	0	0	0	32	50	0	0
James_fall	2	MF	6	A4	20	0	0	4	0	0	1	0	0	39	11	0	0
James_fall	2	MF	8	A4	0.625	0	0	2	1	0	2	0	0	9	21	0	0
James_fall	2	MF	9	B3	18.125	0	0	1	0	0	1	0	0	5	22	0	0
James_fall	3	MF	1	D2	13.125	0	0	2	0	2	0	0	0	7	65	0	0
James_fall	3	MF	2	C2	17.5	0	0	0	0	5	0	0	0	13	47	0	1
James_fall	3	MF	3	B2	25	0	0	4	0	3	0	0	0	29	41	0	0
James_fall	3	MF	4	C1	18.75	0	0	5	3	3	0	0	0	21	174	2	0
James_fall	3	MF	5	A2	20	4	1	1	0	1	0	0	1	5	80	0	0
James_fall	3	MF	5	D3	20	4	1	0	0	3	0	0	0	4	131	0	3
James_fall	3	MF	6	A2	26.25	0	0	2	0	3	0	0	1	14	64	0	0
James_fall	3	MF	8	A3	14.6875	0	0	8	0	2	1	2	0	5	125	0	0
James_fall	3	MF	9	D2	40	0	0	5	0	6	0	0	0	9	148	0	0
James_fall	1	LF	4	D2	20	0	0	4	0	2	1	0	3	10	169	0	0
James_fall	1	LF	6	C4	14.375	0	0	2	0	2	0	0	3	4	48	0	0
James_fall	1	LF	7	A4	10.625	4	0.5	11	1	1	0	0	1	7	21	0	0
James_fall	1	LF	8	D1	10.9375	4	0.5	3	0	4	0	0	0	24	22	0	0
James_fall	1	LF	9	B3	16.25	4	0.5	4	1	1	1	1	3	6	31	2	1
James_fall	1	LF	10	B1	17.5	0	0	7	1	2	0	0	6	9	52	0	0
James_fall	1	LF	12	B3	16.25	4	0.5	4	1	3	2	0	7	0	26	0	0
James_fall	1	LF	13	B2	20.625	8	1	8	2	4	0	1	4	0	35	1	1
James_fall	1	LF	13	C1	20.625	8	1	5	2	0	1	0	0	0	34	0	0
James_fall	1	LF	14	C3	15.3125	4	0.5	7	1	1	0	2	5	1	43	0	0
James_fall	1	LF	15	A1	15.625	0	0	10	0	3	1	0	2	14	14	0	0
James_fall	1	LF	16	A4	10.625	0	0	6	4	6	0	1	2	1	96	0	0
James_fall	1	LF	17	B2	12.1875	4	0.5	7	7	3	0	0	2	0	40	0	0
James_fall	1	LF	18	C1	5.3125	4	0.5	7	1	2	0	0	1	1	22	0	0
James_fall	1	LF	19	B3	10.3125	4	0.5	5	0	0	0	4	0	9	61	0	0
James_fall	1	LF	24	A1	14.65	0	0	8	1	1	1	1	0	9	29	0	0
James_fall	1	LF	25	D2	9.375	0	0	3	2	1	1	0	1	18	2	0	0
James_fall	2	LF	2	A3	14.6875	0	0	8	0	0	0	0	0	5	16	1	0
James_fall	2	LF	5	A4	23.75	0	0	3	0	2	0	0	0	6	2	0	0
James_fall	2	LF	6	C1	15.625	0	0	2	0	0	0	0	0	2	21	0	0
James_fall	2	LF	7	D4	7.5	4	0.5	1	1	2	0	2	0	2	51	0	0
James_fall	2	LF	8	C3	7.5	4	0.5	4	0	1	1	1	0	15	32	0	0
James_fall	2	LF	9	C4	8.125	4	0.5	1	0	4	0	0	0	17	70	0	0
James_fall	2	LF	10	B1	15.9375	0	0	4	0	5	0	0	0	22	63	1	1
James_fall	2	LF	11	D3	12.8125	0	0	3	0	2	0	0	0	6	112	1	3
James_fall	2	LF	12	A2	17.5	4	0.5	2	0	2	1	0	0	1	56	0	0
James_fall	2	LF	13	B2	5.3125	8	1	1	0	0	0	0	0	8	0	0	0
James_fall	2	LF	13	C4	5.3125	8	1	1	1	2	2	0	0	6	81	0	0
James_fall	2	LF	14	D1	10.3125	4	0.5	0	0	1	0	2	1	8	214	0	0
James_fall	2	LF	18	D2	7.1875	4	0.5	1	2	1	2	1	0	5	71	0	0
James_fall	2	LF	20	C1	17.5	0	0	3	0	3	0	1	0	3	47	0	0
James_fall	3	LF	1	B3	18.125	0	0	1	0	2	0	0	0	37	80	0	1
James_fall	3	LF	2	D2	22.5	0	0	2	3	3	0	0	1	51	101	1	0
James_fall	3	LF	3	D3	15.3125	0	0	2	0	1	2	0	0	23	28	0	0
James_fall	3	LF	4	A3	22.5	0	0	4	0	0	0	0	0	1	5	0	0
James_fall	3	LF	5	A2	21.875	0	0	5	1	1	2	0	2	38	22	0	0
James_fall	3	LF	7	C2	19.375	4	0.5	5	0	2	0	0	0	42	50	0	0
James_fall	3	LF	8	B1	18.125	4	0.5	4	0	2	0	0	0	93	28	0	0
James_fall	3	LF	10	A1	23.75	0	0	0	0	4	1	1	0	87	30	1	0
James_fall	3	LF	12	D1	18.125	4	0.5	4	0	0	0	2	2	28	162	0	0
James_fall	3	LF	13	A2	16.25	8	1	6	0	1	1	2	0	19	26	0	0
James_fall	3	LF	13	C2	16.25	8	1	4	1	4	1	0	0	8	53	0	0
James_fall	3	LF	14	D4	25	4	0.5	8	0	1	0	1	0	6	132	0	1
James_fall	3	LF	16	C1	7.8125	0	0	11	1	0	1	8	3	3	289	0	1
James_fall	3	LF	17	C1	7.1875	4	0.5	26	2	2	1	6	0	5	188	1	4
James_fall	3	LF	18	C3	13.125	4	0.5	0	0	0	0	1	0	14	44	0	0
James_fall	3	LF	19	C3	14.375	4	0.5	7	0	2	0	1	0	21	104	0	0
James_spring	1	S	1	C3	30.625	0	0	0	0	1	0	0	5	33	21	2	1
James_spring	1	S	1	D1	30.625	0	0	1	0	5	0	0	1	18	21	1	23
James_spring	2	S	1	A3	44.375	0	0	2	0	3	3	0	4	10	44	4	2
James_spring	2	S	1	D3	44.375	0	0	7	0	6	5	0	3	6	43	0	10
James_spring	3	S	1	B3	34.375	0	0	2	0	7	2	0	2	28	25	1	24
James_spring	3	S	1	C3	34.375	0	0	6	0	3	5	0	5	22	70	1	33
James_spring	1	M	2	B2	35.625	0	0	1	0	4	0	0	8	26	0	0	13
James_spring	1	M	3	D1	NA	0	0	0	0	5	0	0	8	44	1	1	8
James_spring	1	M	5	A1	NA	0	0	2	0	9	3	0	5	42	2	2	12
James_spring	1	M	7	C4	NA	2	0.5	1	0	7	0	0	2	30	0	0	10
James_spring	1	M	8	D3	21.25	2	0.5	0	0	4	2	0	8	43	1	0	6
James_spring	1	M	11	C1	NA	0	0	0	0	2	0	0	0	4	9	1	14
James_spring	1	M	13	C1	26.25	4	1	2	0	5	3	0	11	49	5	2	12
James_spring	1	M	13	D4	26.25	4	1	1	0	1	2	0	0	23	4	0	11
James_spring	1	M	16	A3	NA	0	0	0	0	3	1	0	5	40	4	0	7
James_spring	1	M	17	D4	NA	2	0.5	3	0	4	0	0	5	49	7	0	11
James_spring	1	M	18	C3	30.625	2	0.5	4	0	1	0	0	2	78	1	0	11
James_spring	1	M	22	D3	NA	0	0	2	0	1	0	0	4	45	13	3	22
James_spring	1	M	25	A1	30.625	0	0	2	0	5	3	0	2	74	13	1	14
James_spring	2	M	2	B3	NA	0	0	3	0	3	0	0	1	17	12	0	11
James_spring	2	M	4	B3	NA	0	0	3	0	4	1	0	10	32	19	4	10
James_spring	2	M	8	C4	NA	2	0.5	1	0	11	1	0	10	18	10	1	5
James_spring	2	M	9	A2	NA	2	0.5	1	1	0	0	0	4	34	15	0	13
James_spring	2	M	12		NA	2	0.5	1	0	5	0	0	2	23	4	0	14
James_spring	2	M	13	B3	23.75	4	1	2	0	2	6	0	8	36	12	0	21
James_spring	2	M	13	D1	23.75	4	1	2	0	2	0	0	3	11	11	0	6
James_spring	2	M	15	A2	NA	0	0	1	0	3	1	0	11	27	11	2	8
James_spring	2	M	17	C2	NA	2	0.5	2	0	2	4	0	4	27	4	1	15
James_spring	2	M	18	A4	24.375	2	0.5	1	0	2	1	0	9	40	9	2	24
James_spring	2	M	21	C3	NA	0	0	1	0	8	1	0	7	19	20	0	10
James_spring	2	M	22	A3	NA	0	0	2	0	4	0	0	3	29	9	0	10
James_spring	2	M	23	D3	23.75	0	0	2	0	9	0	0	1	25	13	0	2
James_spring	2	M	25	C3	NA	0	0	1	0	4	0	0	3	41	10	0	9
James_spring	3	M	2	D3	NA	0	0	2	0	2	0	0	18	26	1	2	3
James_spring	3	M	6	C3	NA	0	0	1	0	2	0	0	16	39	12	1	6
James_spring	3	M	7	A3	30.625	2	0.5	1	0	2	1	0	8	9	13	1	8
James_spring	3	M	8	A2	NA	2	0.5	0	0	2	1	0	9	29	0	2	3
James_spring	3	M	10	A4	NA	0	0	2	0	5	3	0	17	74	15	0	10
James_spring	3	M	13		35	4	1	1	0	3	1	0	18	40	0	0	16
James_spring	3	M	13	A3	35	4	1	4	0	0	0	0	11	8	1	3	9
James_spring	3	M	14	B3	NA	2	0.5	0	0	0	1	0	8	20	10	1	11
James_spring	3	M	15	C4	NA	0	0	4	0	2	6	0	13	38	3	1	7
James_spring	3	M	16	C3	27.5	0	0	2	0	4	1	0	4	20	17	1	18
James_spring	3	M	18	D4	26.875	2	0.5	2	0	7	4	0	9	29	16	0	7
James_spring	3	M	19	B2	30	2	0.5	0	0	0	2	0	12	73	0	0	1
James_spring	3	M	20	B2	NA	0	0	2	0	1	4	0	13	60	4	1	11
James_spring	3	M	21	B2	NA	0	0	1	0	3	3	0	4	7	12	0	13
James_spring	1	MF	2	C1	43.125	0	0	0	0	3	2	0	5	43	5	1	18
James_spring	1	MF	3	B2	44.375	0	0	2	0	3	0	0	1	30	8	0	23
James_spring	1	MF	4	D1	31.875	0	0	2	0	1	2	0	2	14	19	1	7
James_spring	1	MF	5	A1	50	4	1	3	0	1	4	0	2	23	4	1	5
James_spring	1	MF	5	B3	50	4	1	0	0	3	4	0	10	49	9	1	13
James_spring	1	MF	6	B4	40.625	0	0	1	0	12	0	0	2	48	2	0	3
James_spring	1	MF	8	C2	38.75	0	0	4	0	2	2	0	3	19	21	2	7
James_spring	1	MF	9	C4	45	0	0	2	0	8	4	0	6	102	20	1	22
James_spring	2	MF	3	D1	41.875	0	0	0	0	0	0	0	10	17	3	0	14
James_spring	2	MF	4	A1	35.625	0	0	2	0	7	5	0	6	6	18	3	9
James_spring	2	MF	5	C2	31.875	4	1	2	0	7	0	0	11	8	4	1	8
James_spring	2	MF	5	C3	31.875	4	1	2	0	1	2	0	9	7	8	1	18
James_spring	2	MF	6	C1	41.875	0	0	3	0	3	1	0	21	9	6	0	8
James_spring	2	MF	7	C1	32.5	0	0	1	0	3	0	0	3	0	30	1	22
James_spring	2	MF	8	A3	41.25	0	0	4	0	3	3	0	1	10	35	1	11
James_spring	2	MF	9	A1	44.375	0	0	0	0	6	2	0	5	13	21	1	20
James_spring	3	MF	1	D2	35.625	0	0	2	0	1	3	0	13	27	40	1	0
James_spring	3	MF	2	B4	20.625	0	0	2	0	1	4	0	13	40	16	1	1
James_spring	3	MF	3	A4	25.625	0	0	4	0	5	5	0	3	99	34	1	11
James_spring	3	MF	5	B2	39.375	4	1	3	0	7	3	0	10	39	5	2	0
James_spring	3	MF	5	D4	39.375	4	1	1	0	3	1	0	16	26	7	1	1
James_spring	3	MF	6	C3	29.375	0	0	2	0	0	3	0	22	44	21	0	1
James_spring	3	MF	8	A3	47.5	0	0	3	0	2	2	0	8	16	52	0	1
James_spring	3	MF	9	C3	31.875	0	0	3	0	1	4	0	4	102	35	1	0
James_spring	1	LF	2	D3	NA	0	0	2	0	4	2	0	0	54	6	0	5
James_spring	1	LF	4	B4	NA	0	0	3	0	6	3	0	4	62	6	0	26
James_spring	1	LF	6	B1	34.375	0	0	1	0	9	0	0	5	14	11	1	8
James_spring	1	LF	7	C2	NA	4	0.5	1	0	2	0	0	8	15	3	2	6
James_spring	1	LF	8	D1	31.875	4	0.5	5	0	12	3	0	1	45	10	0	12
James_spring	1	LF	9	A4	26.875	4	0.5	6	0	11	2	0	12	58	3	0	34
James_spring	1	LF	10	A3	27.5	0	0	3	0	6	3	0	5	73	11	2	16
James_spring	1	LF	12	D3	NA	4	0.5	1	0	1	0	0	2	37	10	1	26
James_spring	1	LF	13	B4	30.625	8	1	1	0	3	2	0	2	31	11	1	23
James_spring	1	LF	13	C2	30.625	8	1	4	0	1	3	0	4	10	6	0	17
James_spring	1	LF	15	D2	NA	0	0	1	0	7	0	0	4	49	4	0	18
James_spring	1	LF	19	D4	NA	4	0.5	0	0	3	0	0	3	52	13	1	22
James_spring	1	LF	20	A4	NA	0	0	3	0	0	1	0	5	65	14	0	32
James_spring	1	LF	21	A1	NA	0	0	1	0	12	4	0	0	8	13	1	7
James_spring	2	LF	1	C2	NA	0	0	2	0	0	5	0	11	8	13	2	10
James_spring	2	LF	4	D2	NA	0	0	1	0	7	1	0	10	31	7	2	4
James_spring	2	LF	7	B2	36.875	4	0.5	2	0	1	0	0	10	9	2	0	8
James_spring	2	LF	8	D4	28.125	4	0.5	1	0	10	1	0	10	21	2	2	6
James_spring	2	LF	9	B4	NA	4	0.5	2	0	8	3	0	10	43	4	1	8
James_spring	2	LF	11	A1	25.625	0	0	3	0	3	7	0	18	11	13	0	13
James_spring	2	LF	13	A1	31.875	8	1	1	0	4	3	0	31	11	10	2	13
James_spring	2	LF	13	C3	31.875	8	1	4	0	3	0	0	23	44	7	1	6
James_spring	2	LF	14	D1	NA	4	0.5	1	0	0	0	0	18	36	10	1	13
James_spring	2	LF	15	A2	33.125	0	0	3	0	4	1	0	15	28	13	3	15
James_spring	2	LF	19	A2	34.375	4	0.5	2	0	2	2	0	10	21	7	0	10
James_spring	2	LF	20	A4	NA	0	0	2	0	1	4	0	7	38	21	0	24
James_spring	2	LF	21	D2	NA	0	0	4	0	0	4	0	4	3	32	0	20
James_spring	2	LF	23	A3	NA	0	0	5	0	4	1	0	11	4	16	2	8
James_spring	3	LF	2	C3	36.25	0	0	3	0	5	4	0	16	29	13	1	9
James_spring	3	LF	4	B3	NA	0	0	1	0	1	3	0	24	49	16	0	6
James_spring	3	LF	5	C4	25	0	0	3	0	4	0	0	15	29	14	0	13
James_spring	3	LF	7	A2	38.125	4	0.5	0	0	2	0	0	15	18	5	1	7
James_spring	3	LF	11	A3	NA	0	0	0	0	2	2	0	21	30	10	1	6
James_spring	3	LF	12	A2	NA	4	0.5	1	0	1	4	0	27	42	6	0	9
James_spring	3	LF	13	A3	48.125	8	1	2	0	4	3	0	26	30	6	0	8
James_spring	3	LF	13	C3	48.125	8	1	2	0	2	4	0	12	39	13	2	19
James_spring	3	LF	14	D2	NA	4	0.5	4	0	2	1	0	10	33	0	0	15
James_spring	3	LF	18	C2	35.625	4	0.5	2	0	2	1	0	10	70	0	1	2
James_spring	3	LF	19	A1	30	4	0.5	2	0	8	0	0	24	19	4	0	6
James_spring	3	LF	21	C2	NA	0	0	1	0	0	4	0	12	10	39	0	25
James_spring	3	LF	22	A2	38.75	0	0	2	0	1	3	0	9	26	23	2	6
James_spring	3	LF	25	A2	NA	0	0	3	0	2	0	0	5	66	18	0	3
York_spring	1	S	1	A3	10.625	0	0	1	0	20	2	0	5	0	0	0	0
York_spring	1	S	1	B2	10.625	0	0	1	0	11	0	0	4	0	0	0	0
York_spring	2	S	1	A3	14.375	0	0	2	0	3	0	0	3	0	0	0	0
York_spring	2	S	1	D4	14.375	0	0	0	0	7	1	0	7	0	0	1	2
York_spring	3	S	1	A1	16.875	0	0	3	0	2	0	0	0	0	0	0	0
York_spring	3	S	1	C1	16.875	0	0	0	0	4	1	0	2	0	0	1	0
York_spring	1	M	1	B4	NA	0	0	2	0	7	0	0	5	0	0	0	0
York_spring	1	M	3	C1	14.0625	0	0	3	0	1	0	0	2	0	0	0	11
York_spring	1	M	4	A4	19.375	0	0	0	0	4	0	0	2	0	0	0	2
York_spring	1	M	8	C2	NA	2	0.5	0	0	7	0	0	0	0	0	0	6
York_spring	1	M	9	D1	NA	2	0.5	2	1	4	0	0	7	0	0	0	8
York_spring	1	M	10	A2	15.625	0	0	2	0	5	0	0	1	0	0	1	2
York_spring	1	M	12	B4	21.875	2	0.5	1	0	3	0	0	2	0	0	0	3
York_spring	1	M	14	C1	22.5	2	0.5	2	0	4	0	0	2	0	0	0	1
York_spring	1	M	14	C3	22.5	2	0.5	2	0	4	1	0	1	0	0	0	4
York_spring	1	M	14	D3	22.5	2	0.5	1	0	7	0	0	0	0	1	1	2
York_spring	1	M	16	D3	NA	0	0	1	0	1	0	0	1	0	0	0	2
York_spring	1	M	18	A1	NA	2	0.5	1	0	5	1	0	1	0	0	0	1
York_spring	1	M	19	D2	NA	2	0.5	2	0	7	0	0	0	0	0	0	3
York_spring	1	M	21	A4	NA	0	0	0	0	2	0	0	0	0	0	0	1
York_spring	1	M	22	D1	17.5	0	0	1	0	5	1	0	3	0	0	0	6
York_spring	2	M	1	D4	NA	0	0	0	0	4	0	0	3	0	0	1	2
York_spring	2	M	2	B2	NA	0	0	1	2	8	1	0	2	0	0	0	3
York_spring	2	M	4	C3	NA	0	0	2	0	6	0	0	3	0	0	1	0
York_spring	2	M	8	D3	24.375	2	0.5	2	0	2	0	0	7	0	0	0	6
York_spring	2	M	9	C3	NA	2	0.5	0	0	4	1	0	3	0	0	0	3
York_spring	2	M	11	C3	NA	0	0	0	0	0	1	0	0	0	0	0	0
York_spring	2	M	12	B2	NA	2	0.5	0	0	5	3	0	0	0	0	0	0
York_spring	2	M	12	C4	NA	2	0.5	3	0	5	0	0	1	0	0	0	2
York_spring	2	M	13	A4	18.75	4	1	1	0	6	0	0	3	0	0	0	0
York_spring	2	M	17	C1	16.25	2	0.5	4	0	8	1	0	2	0	0	0	5
York_spring	2	M	18	A4	NA	2	0.5	3	0	5	0	0	4	0	0	0	1
York_spring	2	M	18	D4	NA	2	0.5	1	0	1	0	0	2	0	0	0	2
York_spring	2	M	22	D1	NA	0	0	0	0	2	0	0	1	0	0	0	0
York_spring	2	M	24	A3	NA	0	0	1	0	2	3	0	1	0	0	0	1
York_spring	2	M	25	C2	18.125	0	0	4	0	10	0	0	3	0	0	2	6
York_spring	3	M	1	A1	NA	0	0	0	0	9	1	0	1	0	0	4	0
York_spring	3	M	2	A1	NA	0	0	2	0	9	0	0	4	0	1	1	3
York_spring	3	M	7	A2	NA	2	0.5	0	0	0	0	0	8	0	0	0	3
York_spring	3	M	8	A3	NA	2	0.5	3	0	7	1	0	6	0	0	1	5
York_spring	3	M	9	C3	23.75	2	0.5	0	0	7	0	0	2	0	0	0	2
York_spring	3	M	10	D3	NA	0	0	1	0	13	2	0	6	0	0	0	4
York_spring	3	M	12	D1	25	2	0.5	2	0	4	0	0	7	0	0	0	1
York_spring	3	M	13	A1	28.75	4	1	3	0	1	0	0	4	0	0	0	4
York_spring	3	M	13	D3	28.75	4	1	3	1	3	0	0	9	0	0	0	5
York_spring	3	M	14	A1	NA	2	0.5	4	0	4	0	0	5	0	0	1	5
York_spring	3	M	16	C2	10	0	0	3	0	8	0	0	6	0	0	0	2
York_spring	3	M	19	D1	25	2	0.5	2	0	5	1	0	3	0	0	0	7
York_spring	3	M	21	C1	NA	0	0	2	0	2	1	0	2	0	0	0	0
York_spring	3	M	23	B1	NA	0	0	2	0	1	1	0	10	0	0	0	4
York_spring	3	M	25	C1	NA	0	0	2	0	7	1	0	9	0	0	0	0
York_spring	1	MF	1	C3	11.875	0	0	1	0	2	0	0	1	0	0	0	0
York_spring	1	MF	2	C3	18.125	0	0	3	0	6	0	0	1	0	0	0	3
York_spring	1	MF	3	A3	21.875	0	0	3	0	10	0	0	1	0	1	2	1
York_spring	1	MF	4	A3	17.5	0	0	5	0	9	0	0	2	0	0	1	2
York_spring	1	MF	5	B4	15.625	4	1	0	0	6	0	0	1	0	0	1	2
York_spring	1	MF	5	D1	15.625	4	1	1	0	12	0	0	1	0	0	0	3
York_spring	1	MF	8	C3	20	0	0	0	0	3	0	0	4	0	0	1	0
York_spring	1	MF	9	A1	11.25	0	0	2	0	2	3	0	2	0	0	0	2
York_spring	2	MF	1	C2	22.5	0	0	3	0	5	1	0	2	0	1	0	5
York_spring	2	MF	2	B2	21.875	0	0	1	0	3	1	0	3	0	0	0	1
York_spring	2	MF	4	A3	21.25	0	0	0	1	5	0	0	6	0	0	1	1
York_spring	2	MF	5	B1	16.25	4	1	0	0	3	0	0	3	0	0	0	2
York_spring	2	MF	5	D1	16.25	4	1	1	0	0	0	0	1	0	0	0	0
York_spring	2	MF	6	D3	16.25	0	0	1	1	6	1	0	3	0	0	1	1
York_spring	2	MF	8	D1	15	0	0	1	1	5	3	0	4	0	0	0	1
York_spring	2	MF	9	A1	18.125	0	0	0	0	1	0	0	1	0	0	1	0
York_spring	3	MF	1	A2	30.625	0	0	0	0	3	0	0	1	0	0	0	1
York_spring	3	MF	3	C2	14.6875	0	0	2	0	12	0	0	4	0	0	1	0
York_spring	3	MF	4	B3	20.625	0	0	4	0	4	0	0	2	0	0	0	2
York_spring	3	MF	5	C1	25.625	4	1	2	0	3	0	0	4	0	0	0	2
York_spring	3	MF	5	D3	25.625	4	1	1	0	5	0	0	11	0	0	1	2
York_spring	3	MF	6	C3	25	0	0	1	0	11	0	0	4	0	0	2	2
York_spring	3	MF	7	A4	21.25	0	0	3	0	4	1	0	2	0	0	0	2
York_spring	3	MF	9	C2	14.375	0	0	1	0	6	1	0	1	0	0	0	0
York_spring	1	LF	1	C1	NA	0	0	2	0	5	0	0	4	0	0	0	1
York_spring	1	LF	7	C4	13.75	4	0.5	1	0	2	0	0	4	0	0	0	3
York_spring	1	LF	8	D4	20	4	0.5	1	0	5	0	0	4	0	0	0	4
York_spring	1	LF	11	A4	16.25	0	0	2	0	0	0	0	2	0	0	0	0
York_spring	1	LF	12	B4	NA	4	0.5	1	0	3	0	0	1	0	0	1	1
York_spring	1	LF	13	C3	25.625	8	1	1	0	3	0	0	3	0	0	0	0
York_spring	1	LF	13	D2	25.625	8	1	0	0	3	0	0	3	0	0	1	0
York_spring	1	LF	14	D2	NA	4	0.5	2	0	3	0	0	2	0	0	0	1
York_spring	1	LF	15	B2	NA	0	0	1	0	7	0	0	5	0	0	0	4
York_spring	1	LF	16	D1	5.625	0	0	0	0	0	0	0	3	0	0	0	0
York_spring	1	LF	17	D2	NA	4	0.5	0	0	0	0	0	0	0	0	2	0
York_spring	1	LF	18	C4	15.625	4	0.5	1	0	3	0	0	0	0	0	0	1
York_spring	1	LF	20	A4	NA	0	0	1	0	5	0	0	2	0	0	0	1
York_spring	1	LF	25	C4	NA	0	0	1	0	10	0	0	3	0	0	0	2
York_spring	2	LF	1	B4	NA	0	0	3	0	6	0	0	4	0	0	3	11
York_spring	2	LF	2	A1	26.25	0	0	3	0	7	1	0	3	0	0	0	3
York_spring	2	LF	3	C2	NA	0	0	2	0	11	0	0	4	0	0	0	5
York_spring	2	LF	7	A3	NA	4	0.5	4	0	2	2	0	2	0	0	0	5
York_spring	2	LF	8	C4	16.875	4	0.5	2	1	8	0	0	1	0	1	0	5
York_spring	2	LF	9	D1	NA	4	0.5	2	0	2	0	0	4	0	0	0	0
York_spring	2	LF	10	A2	22.5	0	0	2	0	3	0	0	4	0	0	0	0
York_spring	2	LF	12	B3	NA	4	0.5	3	0	7	1	0	3	0	0	0	2
York_spring	2	LF	13	B2	16.25	8	1	0	0	2	0	0	1	0	0	0	2
York_spring	2	LF	13	D1	16.25	8	1	3	0	7	1	0	7	0	0	0	4
York_spring	2	LF	17	A1	NA	4	0.5	0	0	8	0	0	2	0	0	1	0
York_spring	2	LF	19	C1	24.375	4	0.5	2	0	3	0	0	3	0	0	0	4
York_spring	2	LF	20	D4	NA	0	0	1	0	7	0	0	4	0	0	1	5
York_spring	2	LF	22	B3	NA	0	0	0	0	5	0	0	3	0	0	1	0
York_spring	2	LF	25	A1	15.625	0	0	3	0	11	0	0	4	0	0	0	0
York_spring	3	LF	3	D1	25	0	0	2	0	7	0	0	5	0	0	1	0
York_spring	3	LF	4	B1	NA	0	0	3	1	8	2	0	4	0	0	0	1
York_spring	3	LF	6	B1	19.0625	0	0	2	0	13	1	0	5	0	0	1	5
York_spring	3	LF	7	C1	NA	4	0.5	4	0	6	0	0	5	0	1	1	10
York_spring	3	LF	8	B1	35.625	4	0.5	1	0	4	0	0	7	0	0	0	3
York_spring	3	LF	11	A2	NA	0	0	3	0	20	0	0	6	0	0	3	10
York_spring	3	LF	12	D3	NA	4	0.5	2	0	7	0	0	3	0	0	1	5
York_spring	3	LF	13	B1	25.625	8	1	1	0	3	0	0	2	0	0	2	0
York_spring	3	LF	13	D1	25.625	8	1	4	0	15	1	0	5	0	0	1	2
York_spring	3	LF	14	B3	21.25	4	0.5	3	0	14	0	0	1	0	0	0	3
York_spring	3	LF	17	D1	NA	4	0.5	1	0	8	0	0	5	0	0	0	3
York_spring	3	LF	18	D2	NA	4	0.5	1	0	17	0	0	2	0	0	2	0
York_spring	3	LF	20	D1	NA	0	0	2	0	16	1	0	3	0	0	0	1
York_spring	3	LF	21	D2	25	0	0	2	0	19	0	0	4	0	0	0	5
York_spring	3	LF	23	C1	NA	0	0	1	0	14	3	0	9	0	0	0	0
