# Supplementary material for: Faunal Communities Are Invariant to Fragmentation in Experimental Seagrass Landscapes
Source: PLoS One. 2016 May 31;11(5):e0156550. doi: 10.1371/journal.pone.0156550 (PMC4887026; doi:10.1371/journal.pone.0156550)
Supplement: S1 File — (ZIP) [file pone.0156550.s006.zip › Supplement 1 Code.R]

#####################################################################################################

### HABITAT FRAGMENTATION EXPERIMENTS ANALYSIS, LEFCHECK ET AL. PLOS ONE

#####################################################################################################

# Author: Jon Lefcheck, jslefche@vims.edu
# Last updated: 2016-05-05

# Load required libraries
library(car)
library(clue)
library(EcoSimR)
library(effects)
library(FD)
library(ggplot2)
library(gridExtra)
library(nlme)
library(piecewiseSEM)
library(plotrix)
library(plyr)
library(reshape2)
library(stringr)
library(vegan)

#####################################################################################################

# Load data
lombana = read.csv("lombana_suction.csv")
marion.suction = read.csv("marion_suction.csv")
marion.core = read.csv("marion_core.csv")
traits = read.csv("Lefcheck_traits.csv")

# Remove source columns
traits = traits[, !grepl("source", colnames(traits))]
# Set species names as rownames
rownames(traits) = traits$species.name
# Replace space with period
rownames(traits) = gsub(" ", "\\.", rownames(traits))
colnames(traits) = gsub(" ", "\\.", colnames(traits))
# Remove everything but traits
traits = traits[, 2:8]

# Confirm that all species are present in traits
all(colnames(lombana)[10:23] %in% gsub(" ", "\\.", traits$species.name))
all(colnames(marion.core)[10:28] %in% gsub(" ", "\\.", traits$species.name))
all(colnames(marion.suction)[9:18] %in% gsub(" ", "\\.", traits$species.name))

# Load plant data
lombana.zostera = read.csv("lombana_zostera.csv")

#####################################################################################################

### LOMBANA DATA

#####################################################################################################

# Transform shoot count into m-2
lombana.zostera$shoot.count = lombana.zostera$shoot.count / 0.15

# Test for differences in Zostera % cover and shoot density across replicates, sites, and months
summary(lm(log10(cover) ~ month * site * grid.size, lombana.zostera))

summary(lm(log10(shoot.count) ~ month * site * grid.size, lombana.zostera))

# Melt data.frame
lombana.zostera.melt = melt(lombana.zostera, id.vars = c("month", "site", "grid.size"), measure.vars = c("cover", "shoot.count"))

# Create summary data.frame
lombana.zostera.summary = 
  ddply(lombana.zostera.melt, c("month", "site", "grid.size", "variable"), summarize,
        mean.var = mean(value, na.rm = T), se.var = std.error(value, na.rm = T))

# Re-level for better plotting
lombana.zostera.summary$month = factor(lombana.zostera.summary$month, levels = c("summer", "fall"))
levels(lombana.zostera.summary$month) = c("Summer", "Fall")

lombana.zostera.summary$grid.size = factor(lombana.zostera.summary$grid.size, levels = c("S", "M", "L"))
levels(lombana.zostera.summary$grid.size) = c("Small", "Medium", "Large")

levels(lombana.zostera.summary$variable) = c("% Cover", "# Shoots m-2")

levels(lombana.zostera.summary$site) = c("York River (Site 1)", "James River (Site 1)", "James River (Site 2)")

# Plot results
lombana.zostera.plot = ggplot(lombana.zostera.summary, aes(x = month, y = mean.var, fill = grid.size)) +
  geom_bar(stat = "identity", position = "dodge") + 
  geom_errorbar(aes(ymax = mean.var + se.var, ymin = mean.var - se.var), position = position_dodge(width = 0.9), width = 0) +
  scale_fill_grey(name = "") +
  facet_grid(variable ~ site, scales = "free_y") +
  labs(x = "", y = "") +
  theme_bw(base_size = 18) + 
  theme(
    panel.grid.major = element_blank(), panel.grid.minor = element_blank()
  )

pdf("Figure S1.pdf",
    width = 10, height = 6)
bquiet = print(lombana.zostera.plot)
dev.off()

#####################################################################################################

# Convert NA to "Control" in grid.size
lombana$grid.size = as.character(lombana$grid.size)
lombana[is.na(lombana$grid.size), "grid.size"] = "C"
lombana$grid.size = factor(lombana$grid.size, levels = c("S", "M", "L", "C"))

# Convert grid.size into numeric
lombana$grid.size.num = 
  ifelse(lombana$grid.size == "S", 4, 
         ifelse(lombana$grid.size == "M", 100, #4 * 9, 
                ifelse(lombana$grid.size == "L", 400, NA) ) ) # 4 * 25, NA) ) )

# Calculate total abundance, evenness, richness, and Simpson diversity for each plot
lombana$total.abund = rowSums(lombana[, colnames(lombana) %in% rownames(traits)])
lombana$richness = rowSums(lombana[, colnames(lombana) %in% rownames(traits)] > 0)
lombana$simpson = 1/(1 - diversity(lombana[, colnames(lombana) %in% rownames(traits)], index = "simpson"))
lombana$evenness = log(lombana$simpson) / log(lombana$richness)

# Replace Inf with 0
lombana$simpson = ifelse(lombana$simpson == Inf, 0, lombana$simpson)

# Subset traits to only include species observed in Lombana
lombana.traits = traits[rownames(traits) %in% colnames(lombana), ]

# Calculate Gower distance matrix from each trait individually, and all traits, weighting diet and reproductive traits 50/50
lombana.traits.dist = gowdis(lombana.traits, w = c(1, 0.5, 0.5, 1, 1, 0.5, 0.5), ord = "podani")

# Convert distance matrix to ultrametric
gow2ultra = function(dist.mat, consensus = TRUE) {
  
  # Create trees based on different clustering methods
  tree_methods = c("single", "complete", "average", "mcquitty", "ward.D")
  
  trees = lapply(tree_methods,  function(j) hclust(dist.mat,  method = j))
  
  # Convert trees to ultrametric 
  trees.ultra = lapply(trees,  function(j) cl_ultrametric(as.hclust(j)))
  
  names(trees.ultra) = tree_methods
  
  # Build the consensus tree (Mouchet et al 2008 Oikos)
  if(consensus == TRUE) {
    
    ensemble.trees = cl_ensemble(list = trees)
    
    consensus.tree = cl_consensus(ensemble.trees) 
    
    trees.ultra = c(trees.ultra, consensus.tree[1])
    
    names(trees.ultra)[length(trees.ultra)] = "consensus"
    
  }
  
  # Calculate dissimilarity values for each tree (using 2-norm,  Merigot et al 2010 Ecology)
  trees.dissim = lapply(trees.ultra,  function(j) cl_dissimilarity(j,  dist.mat,  method="spectral"))
  
  # Identify best tree and isolate
  trees.dissim2 = do.call(rbind,  trees.dissim)
  
  min.tree = which.min(trees.dissim2)
  
  print(paste("The best tree was:", names(trees.ultra)[min.tree]))
  
  # Extract best distance matrix and return
  final.dist.mat = trees.ultra[names(trees.ultra) == names(trees.ultra)[min.tree]][[1]]
  
  return(final.dist.mat)
}

lombana.traits.dist = gow2ultra(lombana.traits.dist)

# Create relative abundance & presence-absence matrices
lombana.relmat = lombana[, colnames(lombana) %in% rownames(traits)]
lombana.relmat = lombana.relmat / rowSums(lombana.relmat)

lombana.pamat = lombana[, colnames(lombana) %in% rownames(traits)]
lombana.pamat[lombana.pamat > 0] = 1
lombana.pamat = lombana.pamat / rowSums(lombana.pamat)

# Calculate functional diversity 
lombana = data.frame(
  lombana, 
  RaoQ.abund = 1/(1 - apply(lombana.relmat, 1, function(x) t(x) %*% as.matrix(lombana.traits.dist) %*% x)),
  RaoQ.presabs = 1/(1 - apply(lombana.pamat, 1, function(x) t(x) %*% as.matrix(lombana.traits.dist) %*% x))
)

#####################################################################################################

# Summarize total and per unit area
lombana.summary = ddply(lombana, c("grid.size", "grid.size.num"), function(x) {
  
  ddply(x, c("month", "site", "rep"), function(y)
    
    data.frame(
      N = nrow(y),
      variable = c("abund", "richness", "evenness", "Simpson", "RaoQ.abund", "RaoQ.presabs"),
      value = c(
        mean(y$total.abund, na.rm = T),
        mean(y$richness, na.rm = T),
        mean(y$evenness, na.rm = T),
        mean(y$simpson, na.rm = T),
        mean(y$RaoQ.abund, na.rm = T),
        mean(y$RaoQ.presabs, na.rm = T)
      )
    )
    
  )
  
} )

# Relevel for better plotting
lombana.summary$variable = factor(lombana.summary$variable, levels = c("abund", "richness", "evenness", "Simpson", "RaoQ.abund", "RaoQ.presabs"))
levels(lombana.summary$variable) = c("a) Abundance", "b) Species richness", "c) Evenness", "d) Simpson", "e) Functional diversity (abund)", "f) Functional diversity (pres/abs)")

levels(lombana.summary$grid.size) = c("Small", "Medium", "Large", "Control")

lombana.summary$month = factor(lombana.summary$month, levels = c("7", "9", "10", "11"))
levels(lombana.summary$month) = c("July", "Sept", "Oct", "Nov")

# Plot results
p1 =
  ggplot() +
  geom_point(data = subset(lombana.summary, grid.size != "Control"), 
             aes(x = month, y = value, group = grid.size, col = grid.size, shape = grid.size),
             alpha = 0.3, position = position_dodge(width = 1)) +
  scale_color_grey(start = 0, end = 0.6, name = "") +
  scale_shape_manual(values = 15:18, name = "") +
  geom_vline(xintercept = c(1.5, 2.5, 3.5), lwd = 1, col = "grey50") +
  facet_wrap(~ variable, scales = "free_y", ncol = 2) +  
  labs(x = "", y = "") +
  theme_bw(base_size = 18) +
  theme(
    panel.grid.major = element_blank(), panel.grid.minor = element_blank(),
    strip.background = element_blank(), strip.text.x = element_text(hjust = 0),
    # legend.background = element_blank(), 
    legend.position = "bottom", legend.direction = "horizontal",
    axis.ticks.x = element_blank()
  )

# Run models (power function) of each community metric against grid size, and store in a list
lombana.model.list = llply(unique(lombana.summary$variable), .progress = "text", function(i) 
  
  lme(log10(value) ~ log10(N) + log10(grid.size.num) * month , random = list(~ 1 | site, ~ 1 | rep),
      na.action = na.omit, data = subset(lombana.summary, variable == i & grid.size != "Control"))

)

# Explore output
do.call(grid.arrange, c(lapply(lombana.model.list, plot), nrow = 2))

lombana.anova.list = list()
for(i in 1:length(lombana.model.list)) lombana.anova.list[[i]] = Anova(lombana.model.list[[i]], type = "III")
lombana.anova.list

sem.model.fits(lombana.model.list)

# Extract partial effects of grid size and add to plot
lombana.model.fit = list()

for(i in unique(lombana.summary$variable)) {
  
  mod = lme(log10(value) ~ log10(N) + log10(grid.size.num) * month , random = list(~ 1 | site, ~ 1 | rep),
            na.action = na.omit, data = subset(lombana.summary, variable == i & grid.size != "Control"))
  
  i.effect = allEffects(mod, xlevels = list(grid.size.num = c(4, 100, 400)), se = T)
  
  datf = data.frame(
    variable = i,
    month = rep(i.effect[["log10(grid.size.num):month"]]$variables$month$levels, each = 3),
    grid.size = i.effect[["log10(grid.size.num):month"]]$variables$grid.size$levels,
    pred = 10^(i.effect[["log10(grid.size.num):month"]]$fit)
  )
  
  datf$se = datf$pred * i.effect[["log10(grid.size.num):month"]]$se
  
  lombana.model.fit[[i]] = datf
  
}

lombana.model.fit = do.call(rbind, lombana.model.fit)

# Convert grid size to factor
lombana.model.fit$grid.size = as.factor(as.character(lombana.model.fit$grid.size))

levels(lombana.model.fit$grid.size) = c("Small", "Medium", "Large")

# Add marginal means to plot
(p1 = p1 +  
  geom_errorbar(data  = lombana.model.fit, 
                aes(x = month, y = pred, group = grid.size, ymax = pred + se, ymin = pred - se, 
                    col = grid.size, shape = grid.size),
                width = 0, lwd = 1, position = position_dodge(width = 1)) +
  geom_point(data = lombana.model.fit, 
             aes(x = month, y = pred, group = grid.size, col = grid.size, shape = grid.size), 
             size = 5, position = position_dodge(width = 1)) 
)

pdf("Figure 2.pdf",
    width = 8, height = 10)
bquiet = print(p1)
dev.off()

# Look at mean species abundance per treatment type
lombana.species.df = ddply(lombana, c("grid.size", "month"), function(x) {
  
  datf = data.frame(
    mean = t(numcolwise(mean) (x[, colnames(x) %in% rownames(traits)], na.rm = T)),
    se = t(numcolwise(std.error) (x[, colnames(x) %in% rownames(traits)], na.rm = T))
  )
  
  datf = cbind(species = rownames(datf), datf)
  
  return(datf)
  
} )

# Relevel for better plotting
lombana.species.df$month = factor(lombana.species.df$month, levels = c("7", "9", "10", "11"))
levels(lombana.species.df$month) = c("July", "Sept", "Oct", "Nov")

levels(lombana.species.df$grid.size) = c("Small", "Medium", "Large", "Control")

# Plot results
lombana.species.plot = 
  ggplot(lombana.species.df, aes(x = species, y = log10(mean + 1), group = grid.size, fill = grid.size)) +
  geom_bar(stat = "identity", position = position_dodge(width = 0.9)) +
  geom_errorbar(aes(ymax = log10(mean + se + 1), ymin = log10(mean - se + 1)), position = position_dodge(width = 0.9), width = 0) +
  facet_grid(month ~ ., scales = "free_y") +
  scale_fill_grey(start = 0, end = 0.6, name = "") +
  labs(x = "", y = "log10( Mean abundance +/- SE )") +
  theme_bw(base_size = 18) +
  theme(
    panel.grid.major = element_blank(), panel.grid.minor = element_blank(),
    strip.background = element_blank(), strip.text.x = element_text(hjust = 0),
    axis.text.x = element_text(angle = 90, hjust = 1, vjust = 0.5),
    legend.background = element_blank(), legend.position = c(0.9, 0.9)
  )

pdf("Figure S3.pdf",
    width = 8, height = 12)
bquiet = print(lombana.species.plot)
dev.off()

#####################################################################################################

# Specify grouping
sub = c("grid.size", "grid.size.num", "month", "site")

# Create subsample-by-species matrix for each replicate, grid size, location, and month
lombana.mats.list = dlply(lombana, sub, function(i) { 
  
  # Cast species as rows and subsamples as columns
  i.t = t(i[, colnames(i) %in% rownames(traits)])
  
  # Convert to presence-absence
  i.t[i.t > 0] = 1
  
  # Remove zero rows and columns
  i.t[rowSums(i.t) > 0, colSums(i.t) > 0, drop = F]
  
} )

# Run null models for each matrix
lombana.null.mod.list = llply(names(lombana.mats.list), function(i)
  
  if(dim(lombana.mats.list[[i]])[2] < 2) NULL else 
    
    cooc_null_model(lombana.mats.list[[i]], metric = "c_score", algo = "sim9", nRep = 5000) # nRep = 5000, burn_in = 500)
  
)

names(lombana.null.mod.list) = names(lombana.mats.list)

# Remove NULL entries
lombana.null.mod.list = lombana.null.mod.list[!sapply(lombana.null.mod.list, is.null)]

# Calculate C-score for each matrix
lombana.c.df = ldply(names(lombana.null.mod.list), function(i) {
  
  # Calculate standardized effect size
  SES = (lombana.null.mod.list[[i]]$Obs - mean(lombana.null.mod.list[[i]]$Sim)) / sd(lombana.null.mod.list[[i]]$Sim)
  
  if(is.na(SES)) SES = lombana.null.mod.list[[i]]$Obs
  
  df = data.frame(
    t(strsplit(i, "\\.")[[1]]),
    N = ncol(lombana.null.mod.list[[i]]$Data),
    c.score = lombana.null.mod.list[[i]]$Obs,
    SES = SES
  )
  
  colnames(df) = c(sub, "N", "c.score", "SES")
  
  return(df)
  
} )

# Convert grid size to numeric
lombana.c.df$grid.size.num = as.numeric(as.character(lombana.c.df$grid.size.num))

# Relevel for better plotting
lombana.c.df$grid.size = factor(lombana.c.df$grid.size, levels = c("S", "M", "L", "C"))
levels(lombana.c.df$grid.size) = c("Small", "Medium", "Large", "Control")

lombana.c.df$month = factor(lombana.c.df$month)
levels(lombana.c.df$month) = c("July", "Sept", "Oct", "Nov")

# If SES > 0 then less co-occurernces than expected by chance = competition
# If SES < 0 then more co-occurence than expected by change = facilitation

# Plot results
p2 =
  ggplot() +
  geom_rect(xmin = -Inf, xmax = Inf, ymin = -2, ymax = 2, fill = "grey99", col = "white") +
  geom_hline(yintercept = 0, lwd = 0.9) +
  geom_hline(yintercept = c(-2, 2), lty = 2) +
  # geom_boxplot(data = subset(lombana.c.df, grid.size != "Control"), 
  #              aes(x = month, y = SES, group = paste(month, grid.size), col = grid.size),
  #              fill = "white",
  #              position = position_dodge(width = 0)) +
  geom_point(data = subset(lombana.c.df, grid.size != "Control"), 
             aes(x = month, y = SES, group = paste(month, grid.size), col = grid.size, shape = grid.size),
             alpha = 0.3, position = position_dodge(width = 1)) +
  geom_vline(xintercept = c(1.5, 2.5, 3.5), lwd = 1, col = "grey50") +
  scale_color_grey(start = 0, end = 0.6, name = "") +
  scale_shape_manual(values = 15:18, name = "") +
  labs(x = "", y = "Standardized effect size (SES)") +
  coord_cartesian(ylim = c(-2, 4)) +
  theme_bw(base_size = 18) +
  theme(
    panel.grid.major = element_blank(), panel.grid.minor = element_blank(),
    strip.background = element_blank(), strip.text.x = element_text(hjust = 0),
    # legend.background = element_blank(), legend.position = c(0.15, 0.9)
    legend.position = "bottom", legend.direction = "horizontal",
    axis.ticks.x = element_blank()
  )

# Linear mixed effects model of SES
lombana.c.model = lme(SES ~ N + grid.size.num * month, random = list(~ 1 | site), data = subset(lombana.c.df, grid.size != "Control"))

Anova(lombana.c.model, type = "III"); plot(lombana.c.model); sem.model.fits(lombana.c.model)

# Calculate marginal means
lombana.c.effect = allEffects(lombana.c.model, xlevels = list(grid.size.num = c(4, 100, 400)), se = T)

lombana.c.fit = data.frame(
  month = rep(lombana.c.effect[["grid.size.num:month"]]$variables$month$levels, each = 3),
  grid.size = lombana.c.effect[["grid.size.num:month"]]$variables$grid.size$levels,
  pred = lombana.c.effect[["grid.size.num:month"]]$fit,
  se = lombana.c.effect[["grid.size.num:month"]]$se
)

# Convert grid size to factor
lombana.c.fit$grid.size = as.factor(as.character(lombana.c.fit$grid.size))
levels(lombana.c.fit$grid.size) = c("Small", "Medium", "Large")

(p2 = p2 +  
  geom_errorbar(data  = lombana.c.fit,
                aes(x = month, y = pred, group = grid.size, ymax = pred + se, ymin = pred - se,
                    col = grid.size, shape = grid.size),
                width = 0, lwd = 1, position = position_dodge(width = 1)) +
  geom_point(data = lombana.c.fit, 
             aes(x = month, y = pred, group = grid.size, col = grid.size, shape = grid.size), 
             size = 5, position = position_dodge(width = 1)) 
)

pdf("Figure 3.pdf",
    width = 6.5, height = 6)
bquiet = print(p2)
dev.off()

#####################################################################################################

# Look at composition across grid.sizes
lombana.nmds.summary = ddply(lombana, c("month", "site", "grid.size"), numcolwise(sum))

# Convert to presence-absence
lombana.nmds.pa = subset(lombana.nmds.summary, grid.size != "C")[, colnames(lombana.nmds.summary) %in% rownames(traits)]
lombana.nmds.pa[lombana.nmds.pa > 0] = 1
  
# Run NMDS
lombana.nmds = metaMDS(lombana.nmds.pa)

# Extract points and bind meta-data
lombana.nmds.df = data.frame(
  subset(lombana.nmds.summary, grid.size != "C")[, 1:3],
  lombana.nmds$points
)

# Create ordered factor for month
lombana.nmds.df$month = factor(lombana.nmds.df$month, levels = c("7", "9", "10", "11"))

# Relevel for better plotting
levels(lombana.nmds.df$grid.size) = c("Small", "Medium", "Large", "Control")
levels(lombana.nmds.df$month) = c("July", "Sept", "Oct", "Nov")

# Plot results
(p3 = ggplot(lombana.nmds.df, aes(x = MDS1, y = MDS2)) +
  geom_point(aes(shape = as.factor(month), col = grid.size), size = 4) +
  geom_text(data = data.frame(label = paste("Stress =", as.character(round(lombana.nmds$stress, 2)))),
            aes(label = label, x = Inf, y = -Inf), hjust = 1.2, vjust = -1) +
  stat_ellipse(aes(group = grid.size, col = grid.size), lwd = 1) +
  scale_shape_manual(values = c(15:18), name = "Month") +
  scale_color_manual(values = c("firebrick", "dodgerblue", "forestgreen"), name = "Size") +
  # scale_color_grey(start = 0, end = 0.6, name = "") +
  # scale_fill_manual(values = c("dodgerblue", "limegreen", "red"), name = "Grid size") +
  theme_bw(base_size = 18) +
  theme(
    panel.grid.major = element_blank(), panel.grid.minor = element_blank()
  ) )

pdf("Figure 4.pdf",
    width = 8, height = 6)
bquiet = print(p3)
dev.off()

# Look at species responsible for changes
simper(subset(lombana.nmds.summary, grid.size != "C")[, 8:21], 
       group = subset(lombana.nmds.summary, grid.size != "C")$grid.size, 
       permutations = 999)

# Look at proportion of samples constituted by species identified by SIMPER analysis
simper.species = c("Callinectes.sapidus", "Crangon.septemspinosa", "Hippolyte.pleuracanthus", "Palaemonetes.sp")

# Create proportion values
lombana.nmds.summary.melt = lombana.nmds.summary
lombana.nmds.summary.melt[, colnames(lombana.nmds.summary.melt) %in% rownames(traits)] = 
  lombana.nmds.summary.melt[, colnames(lombana.nmds.summary.melt) %in% rownames(traits)] / 
  rowSums(lombana.nmds.summary.melt[, colnames(lombana.nmds.summary.melt) %in% rownames(traits)])

# Melt data.frame
lombana.nmds.summary.melt = 
  melt(subset(lombana.nmds.summary.melt, grid.size != "C"), id.vars = c("grid.size"), measure.vars = simper.species)

# Create summary
lombana.nmds.summary.melt = ddply(lombana.nmds.summary.melt, c("grid.size", "variable"), summarize, value.mean = mean(value), value.se = std.error(value))

levels(lombana.nmds.summary.melt$variable) = gsub("\\.", "\\\n", levels(lombana.nmds.summary.melt$variable))

# Plot results: 7" x 7"
ggplot(lombana.nmds.summary.melt, aes(x = grid.size, y = value.mean, fill = variable)) +
  geom_bar(stat = "identity") +
  geom_errorbar(aes(ymax = value.mean + value.se, ymin = value.mean - value.se), width = 0, lwd = 1) +
  facet_wrap(~ variable) +
  labs(x = "Grid size", y = "Proportion of samples\ncontaining species") +
  theme_bw(base_size = 18) +
  theme(
    panel.grid.major = element_blank(), panel.grid.minor = element_blank(),
    legend.position = "none"
  )

#####################################################################################################

### MARION SUCTION DATA

#####################################################################################################

# Order grid sizes so smallest is the reference level
marion.suction$grid.size = factor(marion.suction$grid.size, levels = c("S", "MF", "M", "LF"))

levels(marion.suction$grid.size) = c("small", "medium_fragmented", "medium", "large_fragmented")

# Convert grid.size into numeric
marion.suction$grid.size.num = 
  ifelse(marion.suction$grid.size == "small", 4, 
         ifelse(marion.suction$grid.size == "medium_fragmented", 99.999, 
                ifelse(marion.suction$grid.size == "medium", 100.001,
                       ifelse(marion.suction$grid.size == "large_fragmented", 324, NA) ) ) )

# Split site into location and period (spring or fall)
temp = data.frame(str_split_fixed(marion.suction$site, "_", 2))
names(temp) = c("site", "month")

# Bind back into original dataset
marion.suction = cbind(temp, marion.suction[, -1])

# Calculate total abundance, evenness, richness, and Simpson diversity for each plot
marion.suction$total.abund = rowSums(marion.suction[, colnames(marion.suction) %in% rownames(traits)])
marion.suction$richness = rowSums(marion.suction[, colnames(marion.suction) %in% rownames(traits)] > 0)
marion.suction$simpson = 1/(1 - diversity(marion.suction[, colnames(marion.suction) %in% rownames(traits)], index = "simpson"))
marion.suction$evenness = log(marion.suction$simpson) / log(marion.suction$richness)

# Replace Inf with 0
marion.suction$simpson = ifelse(marion.suction$simpson == Inf, 0, marion.suction$simpson)

# Subset traits to only include species observed in marion.suction
marion.suction.traits = traits[rownames(traits) %in% colnames(marion.suction), ]

# Calculate Gower distance matrix from each trait individually, and all traits, weighting diet and reproductive traits 50/50
marion.suction.traits.dist = gowdis(marion.suction.traits, w = c(1, 0.5, 0.5, 1, 1, 0.5, 0.5), ord = "podani")

# Convert distance matrix to ultrametric
marion.suction.traits.dist = gow2ultra(marion.suction.traits.dist)

# Create relative abundance & presence-absence matrices
marion.suction.relmat = marion.suction[, colnames(marion.suction) %in% rownames(traits)]
marion.suction.relmat = marion.suction.relmat / rowSums(marion.suction.relmat)

marion.suction.pamat = marion.suction[, colnames(marion.suction) %in% rownames(traits)]
marion.suction.pamat[marion.suction.pamat > 0] = 1
marion.suction.pamat = marion.suction.pamat / rowSums(marion.suction.pamat)

# Calculate functional diversity 
marion.suction = data.frame(
  marion.suction, 
  RaoQ.abund = 1/(1 - apply(marion.suction.relmat, 1, function(x) t(x) %*% as.matrix(marion.suction.traits.dist) %*% x)),
  RaoQ.presabs = 1/(1 - apply(marion.suction.pamat, 1, function(x) t(x) %*% as.matrix(marion.suction.traits.dist) %*% x))
)

# Summarize total and per unit area
marion.suction.summary = ddply(marion.suction, c("grid.size", "grid.size.num"), function(x) {
  
  ddply(x, c("month", "site", "rep"), function(y)
    
    data.frame(
      N = nrow(y),
      variable = c("abund", "richness", "evenness", "Simpson", "RaoQ.abund", "RaoQ.presabs"),
      value = c(
        mean(y$total.abund, na.rm = T),
        mean(y$richness, na.rm = T),
        mean(y$evenness, na.rm = T),
        mean(y$simpson, na.rm = T),
        mean(y$RaoQ.abund, na.rm = T),
        mean(y$RaoQ.presabs, na.rm = T)
      )
    )
    
  )
  
} )

# Relevel for better plotting
marion.suction.summary$variable = factor(marion.suction.summary$variable, levels = c("abund", "richness", "evenness", "Simpson", "RaoQ.abund", "RaoQ.presabs"))
levels(marion.suction.summary$variable) = c("a) Abundance", "b) Species richness", "c) Evenness", "d) Simpson", "e) Functional diversity (abund)", "f) Functional diversity (pres-abs)")

levels(marion.suction.summary$grid.size) = c("Small", "Medium\nFrag", "Medium\nUnfrag", "Large\nFrag")

marion.suction.summary$month = factor(marion.suction.summary$month, levels = c("spring", "fall"))
levels(marion.suction.summary$month) = c("Spring", "Fall")

# Plot results
p4 =
  ggplot() +
  geom_point(data = subset(marion.suction.summary, grid.size != "Control"), 
             aes(x = month, y = value, group = grid.size, col = grid.size, shape = grid.size),
             alpha = 0.3, position = position_dodge(width = 1)) +
  scale_color_grey(start = 0, end = 0.6, name = "") +
  scale_shape_manual(values = 15:18, name = "") +
  geom_vline(xintercept = 1.5, lwd = 1, col = "grey50") +
  facet_wrap(~ variable, scales = "free_y", ncol = 2) +  
  labs(x = "", y = "") +
  theme_bw(base_size = 18) +
  theme(
    panel.grid.major = element_blank(), panel.grid.minor = element_blank(),
    strip.background = element_blank(), strip.text.x = element_text(hjust = 0),
    # legend.background = element_blank(), legend.position = c(0.2, 0.92)
    legend.position = "bottom", legend.direction = "horizontal",
    axis.ticks.x = element_blank()
  )

# Run models (power function) of each community metric against grid size, and store in a list
marion.suction.model.list = llply(unique(marion.suction.summary$variable), .progress = "text", function(i) 

  lme(log10(value) ~ log10(N) + log10(grid.size.num) * month, random = list(~ 1 | site, ~ 1 | rep),
      na.action = na.omit, data = subset(marion.suction.summary, variable == i & grid.size != "Control"))
  
)

# Explore output
do.call(grid.arrange, c(lapply(marion.suction.model.list, plot), nrow = 2))

marion.suction.anova.list = list()
for(i in 1:length(marion.suction.model.list)) marion.suction.anova.list[[i]] = Anova(marion.suction.model.list[[i]], type = "III")
marion.suction.anova.list

sem.model.fits(marion.suction.model.list)

# Extract partial effects of grid size and add to boxplot
marion.suction.model.fit = list()

for(i in unique(marion.suction.summary$variable)) {
  
  mod = lme(log10(value) ~ log10(N) + log10(grid.size.num) * month , random = list(~ 1 | site, ~ 1 | rep),
            na.action = na.omit, data = subset(marion.suction.summary, variable == i & grid.size != "Control"))
  
  i.effect = allEffects(mod, xlevels = list(grid.size.num = c(4, 99.999, 100.001, 324)), se = T)
  
  datf = data.frame(
    variable = i,
    month = rep(i.effect[["log10(grid.size.num):month"]]$variables$month$levels, each = 4),
    grid.size = i.effect[["log10(grid.size.num):month"]]$variables$grid.size$levels,
    pred = 10^(i.effect[["log10(grid.size.num):month"]]$fit)
  )
  
  datf$se = datf$pred * i.effect[["log10(grid.size.num):month"]]$se
  
  marion.suction.model.fit[[i]] = datf
  
}

marion.suction.model.fit = do.call(rbind, marion.suction.model.fit)

# Convert grid size to factor
marion.suction.model.fit$grid.size = factor(as.character(marion.suction.model.fit$grid.size), levels = c("4", "99.999", "100.001", "324"))

levels(marion.suction.model.fit$grid.size) = c("Small", "Medium\nFrag", "Medium\nUnfrag", "Large\nFrag")

# Add marginal means to boxplot
(p4 = p4 +  
  geom_errorbar(data  = marion.suction.model.fit, 
                aes(x = month, y = pred, group = grid.size, ymax = pred + se, ymin = pred - se, 
                    col = grid.size, shape = grid.size),
                width = 0, lwd = 1, position = position_dodge(width = 1)) +
  geom_point(data = marion.suction.model.fit, 
             aes(x = month, y = pred, group = grid.size, col = grid.size, shape = grid.size), 
             size = 5, position = position_dodge(width = 1)) 
)

pdf("Figure 5.pdf",
    width = 8, height = 10)
bquiet = print(p4)
dev.off()

# Look at mean species abundance per treatment type
marion.suction.species.df = ddply(marion.suction, c("grid.size", "month"), function(x) {
  
  datf = data.frame(
    mean = t(numcolwise(mean) (x[, colnames(x) %in% rownames(traits)], na.rm = T)),
    se = t(numcolwise(std.error) (x[, colnames(x) %in% rownames(traits)], na.rm = T))
  )
  
  datf = cbind(species = rownames(datf), datf)
  
  return(datf)
  
} )

# Relevel for better plotting
marion.suction.species.df$month = factor(marion.suction.species.df$month, levels = c("spring", "fall"))
levels(marion.suction.species.df$month) = c("Spring", "Fall")

levels(marion.suction.species.df$grid.size) = c("Small", "Medium (Frag)", "Medium (Unfrag)", "Large (Frag)")

# Plot results
marion.suction.species.plot = 
  ggplot(marion.suction.species.df, aes(x = species, y = log10(mean + 1), group = grid.size, fill = grid.size)) +
  geom_bar(stat = "identity", position = position_dodge(width = 0.9)) +
  geom_errorbar(aes(ymax = log10(mean + se + 1), ymin = log10(mean - se + 1)), position = position_dodge(width = 0.9), width = 0) +
  facet_grid(month ~ ., scales = "free_y") +
  scale_fill_grey(start = 0, end = 0.6, name = "") +
  labs(x = "", y = "log10( Mean abundance +/- SE )") +
  theme_bw(base_size = 18) +
  theme(
    panel.grid.major = element_blank(), panel.grid.minor = element_blank(),
    strip.background = element_blank(), strip.text.x = element_text(hjust = 0),
    axis.text.x = element_text(angle = 90, hjust = 1, vjust = 0.5),
    legend.background = element_blank(), legend.position = c(0.85, 0.35)
  )

pdf("Figure S4.pdf",
    width = 10, height = 10)
bquiet = print(marion.suction.species.plot)
dev.off()

#####################################################################################################

# Create subsample-by-species matrix for each replicate, grid size, location, and season
marion.suction.mats.list = dlply(marion.suction, sub, function(i) { #"rep", "grid.size"), function(i) {
  
  # Cast species as rows and subsamples as columns
  i.t = t(i[, colnames(i) %in% rownames(traits)])
  
  # Convert to presence-absence
  i.t[i.t > 0] = 1
  
  # Remove zero rows and columns
  i.t[rowSums(i.t) > 0, colSums(i.t) > 0, drop = F]
  
} )

# Run null models for each matrix
marion.suction.null.mod.list = llply(names(marion.suction.mats.list), function(i)
  
  if(dim(marion.suction.mats.list[[i]])[2] < 2) NULL else 
    
    cooc_null_model(marion.suction.mats.list[[i]], metric = "c_score", algo = "sim9", nRep = 5000) # nRep = 5000, burn_in = 500)
  
)

# Add names for splitting
names(marion.suction.null.mod.list) = gsub("\\.", "\\{", names(marion.suction.mats.list))

names(marion.suction.null.mod.list) = gsub("99\\{999", "99\\.9", names(marion.suction.null.mod.list))
names(marion.suction.null.mod.list) = gsub("100\\{001", "100\\.1", names(marion.suction.null.mod.list))

# Remove NULL entries
marion.suction.null.mod.list = marion.suction.null.mod.list[!sapply(marion.suction.null.mod.list, is.null)]

# Calculate C-score for each matrix
marion.suction.c.df = ldply(names(marion.suction.null.mod.list), function(i) {
  
  # Calculate standardized effect size
  SES = (marion.suction.null.mod.list[[i]]$Obs - mean(marion.suction.null.mod.list[[i]]$Sim)) / sd(marion.suction.null.mod.list[[i]]$Sim)
  
  if(is.na(SES)) SES = marion.suction.null.mod.list[[i]]$Obs
  
  df = data.frame(
    t(strsplit(i, "\\{")[[1]]),
    N = ncol(marion.suction.null.mod.list[[i]]$Data),
    c.ssuction = marion.suction.null.mod.list[[i]]$Obs,
    SES = SES
  )
  
  colnames(df) = c(sub, "N", "c.ssuction", "SES")
  
  return(df)
  
} )

# Convert grid size to numeric
marion.suction.c.df$grid.size.num = as.numeric(as.character(marion.suction.c.df$grid.size.num))

# Relevel for better plotting
levels(marion.suction.c.df$grid.size) = c("Small", "Medium\nFrag", "Medium\nUnfrag", "Large\nFrag")
# marion.suction.c.df$grid.size = factor(marion.core.c.fit$grid.size, c("Small", "Medium\nFrag", "Medium\nUnfrag", "Large\nFrag"))

marion.suction.c.df$month = factor(marion.suction.c.df$month, c("spring", "fall"))
levels(marion.suction.c.df$month) = c("Spring", "Fall")

# Plot results
p5 =
  ggplot() +
  geom_rect(xmin = -Inf, xmax = Inf, ymin = -2, ymax = 2, fill = "grey99", col = "white") +
  geom_hline(yintercept = 0, lwd = 0.9) +
  geom_hline(yintercept = c(-2, 2), lty = 2) +
  # geom_boxplot(data = subset(lombana.c.df, grid.size != "Control"), 
  #              aes(x = month, y = SES, group = paste(month, grid.size), col = grid.size),
  #              fill = "white",
  #              position = position_dodge(width = 0)) +
  geom_point(data = subset(marion.suction.c.df, grid.size != "Control"), 
             aes(x = month, y = SES, group = paste(month, grid.size), col = grid.size, shape = grid.size),
             alpha = 0.3, position = position_dodge(width = 1)) +
  geom_vline(xintercept = 1.5, lwd = 1, col = "grey50") +
  scale_color_grey(start = 0, end = 0.6, name = "") +
  scale_shape_manual(values = 15:18, name = "") +
  labs(x = "", y = "Standardized effect size (SES)") +
  coord_cartesian(ylim = c(-2, 4)) +
  theme_bw(base_size = 18) +
  theme(
    panel.grid.major = element_blank(), panel.grid.minor = element_blank(),
    strip.background = element_blank(), strip.text.x = element_text(hjust = 0),
    # legend.background = element_blank(), legend.position = c(0.15, 0.9)
    legend.position = "bottom", legend.direction = "horizontal",
    axis.ticks.x = element_blank()
  )

# Linear mixed effects model of SES
marion.suction.c.model = lme(SES ~ N + grid.size.num * month, random = list(~ 1 | site), data = subset(marion.suction.c.df, grid.size != "Control"))

Anova(marion.suction.c.model, type = "III"); plot(marion.suction.c.model); sem.model.fits(marion.suction.c.model)

# Calculate marginal means
marion.suction.c.effect = allEffects(marion.suction.c.model, xlevels = list(grid.size.num = c(4, 99.9, 100.1, 324)), se = T)

marion.suction.c.fit = data.frame(
  month = rep(marion.suction.c.effect[["grid.size.num:month"]]$variables$month$levels, each = 4),
  grid.size = marion.suction.c.effect[["grid.size.num:month"]]$variables$grid.size$levels,
  pred = marion.suction.c.effect[["grid.size.num:month"]]$fit,
  se = marion.suction.c.effect[["grid.size.num:month"]]$se
)

# Convert grid size to factor
marion.suction.c.fit$grid.size = as.factor(as.character(marion.suction.c.fit$grid.size))
levels(marion.suction.c.fit$grid.size) = c("Medium\nUnfrag", "Large\nFrag", "Small", "Medium\nFrag")
marion.suction.c.fit$grid.size = factor(marion.suction.c.fit$grid.size, c("Small", "Medium\nFrag", "Medium\nUnfrag", "Large\nFrag"))

marion.suction.c.fit$month = factor(marion.suction.c.fit$month, levels = c("Spring", "Fall"))

# Add marginal means to plot
(p5 = p5 +  
  geom_errorbar(data  = marion.suction.c.fit,
                aes(x = month, y = pred, group = grid.size, ymax = pred + se, ymin = pred - se,
                    col = grid.size, shape = grid.size),
                width = 0, lwd = 1, position = position_dodge(width = 1)) +
  geom_point(data = marion.suction.c.fit, 
             aes(x = month, y = pred, group = grid.size, col = grid.size, shape = grid.size), 
             size = 5, position = position_dodge(width = 1)) 
)

pdf("Figure 6.pdf",
    width = 6.5, height = 6)
bquiet = print(p5)
dev.off()

#####################################################################################################

# Look at composition across grid.sizes
marion.suction.nmds.summary = ddply(marion.suction, c("site", "month", "grid.size", "rep"), numcolwise(sum))

# Convert to presence-absence
marion.suction.nmds.pa = marion.suction.nmds.summary[, colnames(marion.suction.nmds.summary) %in% rownames(traits)]
marion.suction.nmds.pa[marion.suction.nmds.pa > 0] = 1

# Run NMDS
marion.suction.nmds = metaMDS(marion.suction.nmds.pa)

# Extract points and bind meta-data
marion.suction.nmds.df = data.frame(
  marion.suction.nmds.summary[, 1:3],
  marion.suction.nmds$points
)

# Relevel for better plotting
levels(marion.suction.nmds.df$grid.size) = c("Small", "Medium (Frag)", "Medium (Unfrag)", "Large (Frag)")
marion.suction.nmds.df$month = factor(marion.suction.nmds.df$month, levels = c("spring", "fall"))
levels(marion.suction.nmds.df$month) = c("Spring", "Fall")

# Plot results
(p6 = ggplot(marion.suction.nmds.df, aes(x = MDS1, y = MDS2)) +
  geom_point(aes(shape = as.factor(month), col = grid.size), size = 4) +
  geom_text(data = data.frame(label = paste("Stress =", as.character(round(marion.suction.nmds$stress, 2)))),
            aes(label = label, x = Inf, y = -Inf), hjust = 1.2, vjust = -1) +
  stat_ellipse(aes(group = grid.size, col = grid.size), lwd = 1) +
  scale_shape_manual(values = c(16:17), name = "Season") +
  # scale_color_grey(start = 0, end = 0.6, name = "") +
  scale_color_manual(values = c("firebrick", "dodgerblue", "forestgreen", "gold2"), name = "Size") +
  theme_bw(base_size = 18) +
  theme(
    panel.grid.major = element_blank(), panel.grid.minor = element_blank()
  ) )

pdf("Figure 7.pdf",
    width = 8.5, height = 6)
bquiet = print(p6)
dev.off()

#####################################################################################################

### MARION CORE DATA

#####################################################################################################

# Order grid sizes so smallest is the reference level
marion.core$grid.size = factor(marion.core$grid.size, levels = c("S", "MF", "M", "LF"))

levels(marion.core$grid.size) = c("small", "medium_fragmented", "medium", "large_fragmented")

# Convert grid.size into numeric
marion.core$grid.size.num = 
  ifelse(marion.core$grid.size == "small", 4, 
         ifelse(marion.core$grid.size == "medium_fragmented", 99.999, 
                ifelse(marion.core$grid.size == "medium", 100.001,
                       ifelse(marion.core$grid.size == "large_fragmented", 324, NA) ) ) )

# Split site into location and period (spring or fall)
temp = data.frame(str_split_fixed(marion.core$site, "_", 2))
names(temp) = c("site", "month")

# Bind back into original dataset
marion.core = cbind(temp, marion.core[, -1])

#####################################################################################################

# Test for differences in Zostera % cover and shoot density across replicates, sites, and months

# Transform shoot count into m-2

# Test for differences in Zostera % cover and shoot density across replicates, sites, and months
Anova(lm(log10(cover) ~ month * grid.size + site * grid.size, marion.core[!is.na(marion.core$cover), ]), type = "III")

# summary(aov(log10(shoot.count) ~ month * site * grid.size, marion.core))

Anova(lm(log10(grass.dw.g) ~ month * grid.size + site * grid.size, marion.core), type = "III")

# Melt data.frame
marion.zostera.melt = melt(marion.core, id.vars = c("month", "site", "grid.size"), measure.vars = c("cover", "grass.dw.g"))

# Create summary data.frame
marion.zostera.summary = 
  ddply(marion.zostera.melt, c("month", "site", "grid.size", "variable"), summarize,
        mean.var = mean(value, na.rm = T), se.var = std.error(value, na.rm = T))

# Re-level for better plotting
marion.zostera.summary$month = factor(marion.zostera.summary$month, levels = c("spring", "fall"))
levels(marion.zostera.summary$month) = c("Spring", "Fall")

levels(marion.zostera.summary$grid.size) = c("Small", "Medium (Frag)", "Medium (Unfrag)", "Large (Frag)")

levels(marion.zostera.summary$variable) = c("% Cover", "Dry weight (g)")

levels(marion.zostera.summary$site) = c("York River (Site 1)", "James River (Site 4)")

# Plot results
marion.zostera.plot = ggplot(marion.zostera.summary, aes(x = month, y = mean.var, fill = grid.size)) +
  geom_bar(stat = "identity", position = "dodge") + 
  geom_errorbar(aes(ymax = mean.var + se.var, ymin = mean.var - se.var), position = position_dodge(width = 0.9), width = 0) +
  scale_fill_grey(name = "") +
  facet_grid(variable ~ site, scales = "free_y") +
  labs(x = "", y = "") +
  theme_bw(base_size = 18) + 
  theme(
    panel.grid.major = element_blank(), panel.grid.minor = element_blank()
  )

pdf("Figure S2.pdf",
    width = 10, height = 6)
bquiet = print(marion.zostera.plot)
dev.off()

#####################################################################################################

# Calculate total abundance, evenness, richness, and Simpson diversity for each plot
marion.core$total.abund = rowSums(marion.core[, colnames(marion.core) %in% rownames(traits)])
marion.core$richness = rowSums(marion.core[, colnames(marion.core) %in% rownames(traits)] > 0)
marion.core$simpson = 1/(1 - diversity(marion.core[, colnames(marion.core) %in% rownames(traits)], index = "simpson"))
marion.core$evenness = log(marion.core$simpson) / log(marion.core$richness)

# Replace Inf with 0
marion.core$simpson = ifelse(marion.core$simpson == Inf, 0, marion.core$simpson)

# Subset traits to only include species observed in marion.core
marion.core.traits = traits[rownames(traits) %in% colnames(marion.core), ]

# Calculate Gower distance matrix from each trait individually, and all traits, weighting diet and reproductive traits 50/50
marion.core.traits.dist = gowdis(marion.core.traits, w = c(1, 0.5, 0.5, 1, 1, 0.5, 0.5), ord = "podani")

# Convert distance matrix to ultrametric
marion.core.traits.dist = gow2ultra(marion.core.traits.dist)

# Create relative abundance & presence-absence matrices
marion.core.relmat = marion.core[, colnames(marion.core) %in% rownames(traits)]
marion.core.relmat = marion.core.relmat / rowSums(marion.core.relmat)

marion.core.pamat = marion.core[, colnames(marion.core) %in% rownames(traits)]
marion.core.pamat[marion.core.pamat > 0] = 1
marion.core.pamat = marion.core.pamat / rowSums(marion.core.pamat)

# Calculate functional diversity 
marion.core = data.frame(
  marion.core, 
  RaoQ.abund = 1/(1 - apply(marion.core.relmat, 1, function(x) t(x) %*% as.matrix(marion.core.traits.dist) %*% x)),
  RaoQ.presabs = 1/(1 - apply(marion.core.pamat, 1, function(x) t(x) %*% as.matrix(marion.core.traits.dist) %*% x))
)

#####################################################################################################

# Summarize total and per unit area
marion.core.summary = ddply(marion.core, c("grid.size", "grid.size.num"), function(x) {
  
  ddply(x, c("month", "site", "rep"), function(y)
    
    data.frame(
      N = nrow(y),
      variable = c("abund", "richness", "evenness", "Simpson", "RaoQ.abund", "RaoQ.presabs"),
      value = c(
        mean(y$total.abund, na.rm = T),
        mean(y$richness, na.rm = T),
        mean(y$evenness, na.rm = T),
        mean(y$simpson, na.rm = T),
        mean(y$RaoQ.abund, na.rm = T),
        mean(y$RaoQ.presabs, na.rm = T)
      )
    )
    
  )
  
} )

# Relevel for better plotting
marion.core.summary$variable = factor(marion.core.summary$variable, levels = c("abund", "richness", "evenness", "Simpson", "RaoQ.abund", "RaoQ.presabs"))
levels(marion.core.summary$variable) = c("a) Abundance", "b) Species richness", "c) Evenness", "d) Simpson", "e) Functional diversity (abund)", "f) Functional divresity (pres/abs)")

levels(marion.core.summary$grid.size) = c("Small", "Medium\nFrag", "Medium\nUnfrag", "Large\nFrag")

marion.core.summary$month = factor(marion.core.summary$month, levels = c("spring", "fall"))
levels(marion.core.summary$month) = c("Spring", "Fall")

# Plot results
p7 =
  ggplot() +
  geom_point(data = subset(marion.core.summary, grid.size != "Control"), 
             aes(x = month, y = value, group = grid.size, col = grid.size, shape = grid.size),
             alpha = 0.3, position = position_dodge(width = 1)) +
  scale_color_grey(start = 0, end = 0.6, name = "") +
  scale_shape_manual(values = 15:18, name = "") +
  geom_vline(xintercept = 1.5, lwd = 1, col = "grey50") +
  facet_wrap(~ variable, scales = "free_y", ncol = 2) +  
  labs(x = "", y = "") +
  theme_bw(base_size = 18) +
  theme(
    panel.grid.major = element_blank(), panel.grid.minor = element_blank(),
    strip.background = element_blank(), strip.text.x = element_text(hjust = 0),
    # legend.background = element_blank(), legend.position = c(0.2, 0.92)
    legend.position = "bottom", legend.direction = "horizontal",
    axis.ticks.x = element_blank()
  )

# Run models (power function) of each community metric against grid size, and store in a list
marion.core.model.list = llply(unique(marion.core.summary$variable), .progress = "text", function(i) 
  
  lme(log10(value) ~ log10(N) + log10(grid.size.num) * month, random = list(~ 1 | site, ~ 1 | rep),
      na.action = na.omit, data = subset(marion.core.summary, variable == i & grid.size != "Control"))
  
)

# Explore output
do.call(grid.arrange, c(lapply(marion.core.model.list, plot), nrow = 2))

marion.core.anova.list = list()
for(i in 1:length(marion.core.model.list)) marion.core.anova.list[[i]] = Anova(marion.core.model.list[[i]], type = "III")
marion.core.anova.list

sem.model.fits(marion.core.model.list)

# Extract partial effects of grid size and add to plot
marion.core.model.fit = list()

for(i in unique(marion.core.summary$variable)) {
  
  mod = lme(log10(value) ~ log10(N) + log10(grid.size.num) * month , random = list(~ 1 | site, ~ 1 | rep),
            na.action = na.omit, data = subset(marion.core.summary, variable == i & grid.size != "Control"))
  
  i.effect = allEffects(mod, xlevels = list(grid.size.num = c(4, 99.999, 100.001, 324)), se = T)
  
  datf = data.frame(
    variable = i,
    month = rep(i.effect[["log10(grid.size.num):month"]]$variables$month$levels, each = 4),
    grid.size = i.effect[["log10(grid.size.num):month"]]$variables$grid.size$levels,
    pred = 10^(i.effect[["log10(grid.size.num):month"]]$fit)
  )
  
  datf$se = datf$pred * i.effect[["log10(grid.size.num):month"]]$se
  
  marion.core.model.fit[[i]] = datf
  
}

marion.core.model.fit = do.call(rbind, marion.core.model.fit)

# Convert grid size to factor
marion.core.model.fit$grid.size = factor(as.character(marion.core.model.fit$grid.size), levels = c("4", "99.999", "100.001", "324"))

levels(marion.core.model.fit$grid.size) = c("Small", "Medium\nFrag", "Medium\nUnfrag", "Large\nFrag")

# Add marginal means to plot
(p7 = p7 +  
  geom_errorbar(data  = marion.core.model.fit, 
                aes(x = month, y = pred, group = grid.size, ymax = pred + se, ymin = pred - se, 
                    col = grid.size, shape = grid.size),
                width = 0, lwd = 1, position = position_dodge(width = 1)) +
  geom_point(data = marion.core.model.fit, 
             aes(x = month, y = pred, group = grid.size, col = grid.size, shape = grid.size), 
             size = 5, position = position_dodge(width = 1)) 
)

pdf("Figure 8.pdf",
    width = 8, height = 10)
bquiet = print(p7)
dev.off()

# Look at mean species abundance per treatment type
marion.core.species.df = ddply(marion.core, c("grid.size", "month"), function(x) {
  
  datf = data.frame(
    mean = t(numcolwise(mean) (x[, colnames(x) %in% rownames(traits)], na.rm = T)),
    se = t(numcolwise(std.error) (x[, colnames(x) %in% rownames(traits)], na.rm = T))
  )
  
  datf = cbind(species = rownames(datf), datf)
  
  return(datf)
  
} )

# Relevel for better plotting
marion.core.species.df$month = factor(marion.core.species.df$month, levels = c("spring", "fall"))
levels(marion.core.species.df$month) = c("Spring", "Fall")

levels(marion.core.species.df$grid.size) = c("Small", "Medium (Frag)", "Medium (Unfrag)", "Large (Frag)")

# Plot results
marion.core.species.plot = 
  ggplot(marion.core.species.df, aes(x = species, y = log10(mean + 1), group = grid.size, fill = grid.size)) +
  geom_bar(stat = "identity", position = position_dodge(width = 0.9)) +
  geom_errorbar(aes(ymax = log10(mean + se + 1), ymin = log10(mean - se + 1)), position = position_dodge(width = 0.9), width = 0) +
  facet_grid(month ~ ., scales = "free_y") +
  scale_fill_grey(start = 0, end = 0.6, name = "") +
  labs(x = "", y = "log10( Mean abundance +/- SE )") +
  theme_bw(base_size = 18) +
  theme(
    panel.grid.major = element_blank(), panel.grid.minor = element_blank(),
    strip.background = element_blank(), strip.text.x = element_text(hjust = 0),
    axis.text.x = element_text(angle = 90, hjust = 1, vjust = 0.5),
    legend.background = element_blank(), legend.position = c(0.85, 0.9)
  )

pdf("Figure S5.pdf",
    width = 10, height = 10)
bquiet = print(marion.core.species.plot)
dev.off()

#####################################################################################################

# Create subsample-by-species matrix for each replicate, grid size, location, and season
sub = c("grid.size", "grid.size.num", "month", "site")

marion.core.mats.list = dlply(marion.core, sub, function(i) { #"rep", "grid.size"), function(i) {
  
  # Cast species as rows and subsamples as columns
  i.t = t(i[, colnames(i) %in% rownames(traits)])
  
  # Convert to presence-absence
  i.t[i.t > 0] = 1
  
  # Remove zero rows and columns
  i.t[rowSums(i.t) > 0, colSums(i.t) > 0, drop = F]
  
} )

# Run null models for each matrix
marion.core.null.mod.list = llply(names(marion.core.mats.list), function(i)
  
  if(dim(marion.core.mats.list[[i]])[2] < 2) NULL else 
    
    cooc_null_model(marion.core.mats.list[[i]], metric = "c_score", algo = "sim9", nRep = 5000) # nRep = 5000, burn_in = 500)
  
)

# Add names for splitting
names(marion.core.null.mod.list) = gsub("\\.", "\\{", names(marion.core.mats.list))

names(marion.core.null.mod.list) = gsub("99\\{999", "99\\.9", names(marion.core.null.mod.list))
names(marion.core.null.mod.list) = gsub("100\\{001", "100\\.1", names(marion.core.null.mod.list))

# Remove NULL entries
marion.core.null.mod.list = marion.core.null.mod.list[!sapply(marion.core.null.mod.list, is.null)]

# Calculate C-score for each matrix
marion.core.c.df = ldply(names(marion.core.null.mod.list), function(i) {
  
  # Calculate standardized effect size
  SES = (marion.core.null.mod.list[[i]]$Obs - mean(marion.core.null.mod.list[[i]]$Sim)) / sd(marion.core.null.mod.list[[i]]$Sim)
  
  if(is.na(SES)) SES = marion.core.null.mod.list[[i]]$Obs
  
  df = data.frame(
    t(strsplit(i, "\\{")[[1]]),
    N = ncol(marion.core.null.mod.list[[i]]$Data),
    c.score = marion.core.null.mod.list[[i]]$Obs,
    SES = SES
  )
  
  colnames(df) = c(sub, "N", "c.score", "SES")
  
  return(df)
  
} )

# Convert grid size to numeric
marion.core.c.df$grid.size.num = as.numeric(as.character(marion.core.c.df$grid.size.num))

# Relevel for better plotting
marion.core.c.df$grid.size = factor(marion.core.c.df$grid.size, levels = c("small", "medium", "medium_fragmented", "large_fragmented"))
levels(marion.core.c.df$grid.size) =  c("Small", "Medium\nFrag", "Medium\nUnfrag", "Large\nFrag")

marion.core.c.df$month = factor(marion.core.c.df$month, c("spring", "fall"))
levels(marion.core.c.df$month) = c("Spring", "Fall")

# Plot results
p8 =
  ggplot() +
  geom_rect(xmin = -Inf, xmax = Inf, ymin = -2, ymax = 2, fill = "grey99", col = "white") +
  geom_hline(yintercept = 0, lwd = 0.9) +
  geom_hline(yintercept = c(-2, 2), lty = 2) +
  # geom_boxplot(data = subset(lombana.c.df, grid.size != "Control"), 
  #              aes(x = month, y = SES, group = paste(month, grid.size), col = grid.size),
  #              fill = "white",
  #              position = position_dodge(width = 0)) +
  geom_point(data = subset(marion.core.c.df, grid.size != "Control"), 
             aes(x = month, y = SES, group = paste(month, grid.size), col = grid.size, shape = grid.size),
             alpha = 0.3, position = position_dodge(width = 1)) +
  geom_vline(xintercept = 1.5, lwd = 1, col = "grey50") +
  scale_color_grey(start = 0, end = 0.6, name = "") +
  scale_shape_manual(values = 15:18, name = "") +
  labs(x = "", y = "Standardized effect size (SES)") +
  coord_cartesian(ylim = c(-2, 4)) +
  theme_bw(base_size = 18) +
  theme(
    panel.grid.major = element_blank(), panel.grid.minor = element_blank(),
    strip.background = element_blank(), strip.text.x = element_text(hjust = 0),
    # legend.background = element_blank(), legend.position = c(0.15, 0.9)
    legend.position = "bottom", legend.direction = "horizontal",
    axis.ticks.x = element_blank()
  )

# Linear mixed effects model of SES
marion.core.c.model = lme(SES ~ N + grid.size.num * month, random = list(~ 1 | site), data = subset(marion.core.c.df, grid.size != "Control"))

Anova(marion.core.c.model, type = "III"); plot(marion.core.c.model); sem.model.fits(marion.core.c.model)

# Calculate marginal means
marion.core.c.effect = allEffects(marion.core.c.model, xlevels = list(grid.size.num = c(4, 99.999, 100.001, 324)), se = T)

marion.core.c.fit = data.frame(
  month = rep(marion.core.c.effect[["grid.size.num:month"]]$variables$month$levels, each = 4),
  grid.size = marion.core.c.effect[["grid.size.num:month"]]$variables$grid.size$levels,
  pred = marion.core.c.effect[["grid.size.num:month"]]$fit,
  se = marion.core.c.effect[["grid.size.num:month"]]$se
)

# Convert grid size to factor
marion.core.c.fit$grid.size = as.factor(as.character(marion.core.c.fit$grid.size))
levels(marion.core.c.fit$grid.size) = c("Medium\nUnfrag", "Large\nFrag", "Small", "Medium\nFrag")
marion.core.c.fit$grid.size = factor(marion.core.c.fit$grid.size, c("Small", "Medium\nFrag", "Medium\nUnfrag", "Large\nFrag"))

marion.core.c.fit$month = factor(marion.core.c.fit$month, c("Spring", "Fall"))

# Add marginal means to plot
(p8 = p8 +  
  geom_errorbar(data  = marion.core.c.fit,
                aes(x = month, y = pred, group = grid.size, ymax = pred + se, ymin = pred - se,
                    col = grid.size, shape = grid.size),
                width = 0, lwd = 1, position = position_dodge(width = 1)) +
  geom_point(data = marion.core.c.fit, 
             aes(x = month, y = pred, group = grid.size, col = grid.size, shape = grid.size), 
             size = 5, position = position_dodge(width = 1)) 
)

pdf("Figure 9.pdf",
    width = 6.5, height = 6)
bquiet = print(p8)
dev.off()

#####################################################################################################

# Look at composition across grid.sizes
marion.core.nmds.summary = ddply(marion.core, c("site", "month", "grid.size", "rep"), numcolwise(sum))

# Convert to presence-absence
marion.core.nmds.pa = marion.core.nmds.summary[, colnames(marion.core.nmds.summary) %in% rownames(traits)]
marion.core.nmds.pa[marion.core.nmds.pa > 0] = 1

# Run NMDS
marion.core.nmds = metaMDS(marion.core.nmds.pa)

# Extract points and bind meta-data
marion.core.nmds.df = data.frame(
  marion.core.nmds.summary[, 1:3],
  marion.core.nmds$points
)

# Relevel for better plotting
levels(marion.core.nmds.df$grid.size) = c("Small", "Medium (Frag)", "Medium (Unfrag)", "Large (Frag)")
marion.core.nmds.df$month = factor(marion.core.nmds.df$month, levels = c("spring", "fall"))
levels(marion.core.nmds.df$month) = c("Spring", "Fall")

# Plot results
(p9 = ggplot(marion.core.nmds.df, aes(x = MDS1, y = MDS2)) +
  geom_point(aes(shape = as.factor(month), col = grid.size), size = 4) +
  geom_text(data = data.frame(label = paste("Stress =", as.character(round(marion.core.nmds$stress, 2)))),
            aes(label = label, x = Inf, y = -Inf), hjust = 1.2, vjust = -1) +
  stat_ellipse(aes(group = grid.size, col = grid.size), lwd = 1) +
  scale_shape_manual(values = c(16:17), name = "Season") +
  # scale_color_grey(start = 0, end = 0.6, name = "") +
  scale_color_manual(values = c("firebrick", "dodgerblue", "forestgreen", "gold2"), name = "Size") +
  theme_bw(base_size = 18) +
  theme(
    panel.grid.major = element_blank(), panel.grid.minor = element_blank()
  ) )

pdf("Figure 10.pdf",
    width = 8.5, height = 6)
bquiet = print(p9)
dev.off()

#####################################################################################################

# Look at correlation between grid size, area, and edge area for Lombana
cor(c(4, 100, 400), c(4 * 1, 4 * 9, 4 * 25)) # grid size and grid area
cor(c(4, 100, 400), c((2 + 2 + 2 + 2) * 1, (2 + 2 + 2 + 2) * 9, (2 + 2 + 2 + 2) * 25)) # grid size and edge area
cor(c(4 * 1, 4 * 9, 4 * 25), c((2 + 2 + 2 + 2) * 1, (2 + 2 + 2 + 2) * 9, (2 + 2 + 2 + 2) * 25)) # grid area and edge area

# Look at correlation between grid size, area, and edge area for Marion
cor(c(4, 100, 100, 324), c(4 * 1, 4 * 9, 10 * 10, 4 * 25)) # grid size and grid area
cor(c(4, 100, 100, 324), c((2 + 2 + 2 + 2) * 1, (2 + 2 + 2 + 2) * 9, 10 * 10, (2 + 2 + 2 + 2) * 25)) # grid size and edge area
cor(c(4 * 1, 4 * 9, 10 * 10, 4 * 25), c((2 + 2 + 2 + 2) * 1, (2 + 2 + 2 + 2) * 9, 10 * 10, (2 + 2 + 2 + 2) * 25)) # grid area and edge area
