# Supplementary material for: Faunal Communities Are Invariant to Fragmentation in Experimental Seagrass Landscapes
Source: PLoS One. 2016 May 31;11(5):e0156550. doi: 10.1371/journal.pone.0156550 (PMC4887026; doi:10.1371/journal.pone.0156550)
Supplement: S1 File — (ZIP) [file pone.0156550.s006.zip › traits.csv]

species.name	exoskeleton.material	trophic.mode	specific.diet	trophic.source	max.length	max.length.source	mobility	egg.retention	development.mode	phylum	class	order	family	genus	species	notes
Ampithoe longimana	Chitin	Grazer	macroalgae	Douglass et al 2011 E&C	10	Pollock 1998 A Practical Guide to Marine Animals of the Northeastern North America, p. 233	Tube-building	Brooding	Direct	Arthropoda	Malacostraca	Amphipoda	Ampithoidae	Ampithoe	Ampithoe longimana
Ampithoe valida	Chitin	Grazer	macroalgae	Nicotri 1980 JEMBE	12	Pollock 1998 A Practical Guide to Marine Animals of the Northeastern North America, p. 233	Tube-building	Brooding	Direct	Arthropoda	Malacostraca	Amphipoda	Ampithoidae	Ampithoe	Ampithoe valida
Astyris lunata	Calcium carbonate	Grazer	epibionts	Osman & Whitlatch 2004 JEMBE	8	Pollock 1998 A Practical Guide to Marine Animals of the Northeastern North America, p. 121	Crawling	External	Direct	Mollusca	Gastropoda	Neogastropoda	Columbellidae	Astryis	Astyris lunata
Callinectes sapidus	Chitin	Omnivore	detritus	Douglass et al 2011 E&C	110	Orth field observations	Free-swimming	Brooding	Larval	Arthropoda	Malacostraca	Decapoda	Portunidae	Callinectes	Callinectes sapidus
Caprellid sp	Chitin	Filter feeder	microalgae	Caine 1974 JEMBE	12	Pollock 1998 A Practical Guide to Marine Animals of the Northeastern North America, p. 248	Crawling	Brooding	Direct	Arthropoda	Malacostraca	Amphipoda	Caprellidae	Caprella	Caprella penantis	Used info for Caprella penantis
Corophium sp	Chitin	Detritivore	detritus	Christian & Luczkovich 1999	4	Pollock 1998 A Practical Guide to Marine Animals of the Northeastern North America, p. 236	Tube-building	Brooding	Direct	Arthropoda	Malacostraca	Amphipoda	Corophiidae	Corophium		Used info for Corophium volutator
Crangon septemspinosa	Chitin	Detritivore	detritus	Wilcox & Jeffries 1974 Biol Bull	71	Pollock 1998 A Practical Guide to Marine Animals of the Northeastern North America, p. 252	Crawling	Brooding	Larval	Arthropoda	Malacostraca	Decapoda	Crangonidae	Crangon	Crangon septemspinosa
Cymadusa compta	Chitin	Grazer	macroalgae	Zimmerman et al 1979 Mar Biol	12	Pollock 1998 A Practical Guide to Marine Animals of the Northeastern North America, p. 233	Tube-building	Brooding	Direct	Arthropoda	Malacostraca	Amphipoda	Ampithoidae	Cymadusa	Cymadusa compta
Elasmopus levis	Chitin	Grazer	epiphytic microalgae	Duffy & Hay 2000 Ecol Monogr	12	Pollock 1998 A Practical Guide to Marine Animals of the Northeastern North America, p. 244	Free-swimming	Brooding	Direct	Arthropoda	Malacostraca	Amphipoda	Melitidae	Elasmopus	Elasmopus levis
Erichsonella attenuata	Chitin	Grazer	epiphytic microalgae	Douglass et al 2011 E&C	12	Pollock 1998 A Practical Guide to Marine Animals of the Northeastern North America, p. 225	Free-swimming	Brooding	Direct	Arthropoda	Malacostraca	Isopoda	Idoteidae	Erichsonella	Erichsonella attenuata
Erichthonius brasiliensis	Chitin	Detritivore	detritus		6	Pollock 1998 A Practical Guide to Marine Animals of the Northeastern North America, p. 236	Tube-building	Brooding	Direct	Arthropoda	Malacostraca	Amphipoda	Ischyroceridae	Ericthonius	Erichthonius brasiliensis
Eurypanopeus depressus	Chitin	Omnivore	benthic microalgae	McDonald 1982 MEPS	25	Pollock 1998 A Practical Guide to Marine Animals of the Northeastern North America, p. 263	Crawling	Brooding	Planktonic	Arthropoda	Malacostraca	Decapoda	Panopeidae	Eurypanopeus	Eurypanopeus depressus
Gammarus mucronatus	Chitin	Grazer	epiphytic microalgae	Zimmerman et al 1979 Mar Biol	16	Pollock 1998 A Practical Guide to Marine Animals of the Northeastern North America, p. 238	Free-swimming	Brooding	Direct	Arthropoda	Malacostraca	Amphipoda	Gammaridae	Gammarus	Gammarus mucronatus
Gobiesox strumosus	Scales	Predator	amphipods	Douglass et al 2011 E&C	8	Pollock 1998 A Practical Guide to Marine Animals of the Northeastern North America, p. 299	Free-swimming	External	Planktonic	Chordata	Actinopterygii	Perciformes	Gobiesocidae	Gobiesox	Gobiesox strumosus
Gobiosoma bosci	Scales	Omnivore	polychaetes	Douglass et al 2011 E&C	6	Pollock 1998 A Practical Guide to Marine Animals of the Northeastern North America, p. 316	Free-swimming	External	Planktonic	Chordata	Actinopterygii	Perciformes	Gobiidae	Gobiosoma	Gobiosoma bosc
Hippolyte pleuracanthus	Chitin	Grazer	epiphytic microalgae	Douglass et al 2011 E&C	15	Pollock 1998 A Practical Guide to Marine Animals of the Northeastern North Atlantic, p. 253	Free-swimming	Brooding	Larval	Arthropoda	Malacostraca	Decapoda	Hippolytidae	Hippolyte	Hippolyte pleuracanthus
Idotea balthica	Chitin	Grazer	macroalgae	Nicotri 1980 JEMBE	25	Pollock 1998 A Practical Guide to Marine Animals of the Northeastern North America, p. 225	Free-swimming	Brooding	Direct	Arthropoda	Malacostraca	Isopoda	Idoteidae	Idotea	Idotea balthica
Libinia dubia	Chitin	Omnivore	macroalgae	Ropes 1987	10	Pollock 1998 A Practical Guide to Marine Animals of the Northeastern North America, p. 265	Crawling	Brooding	Planktonic	Arthropoda	Malacostraca	Decapoda	Epialtidae	Libinia	Libinia dubia	Used diet info for Libinia emarginata
Microprotopus raneyi	Chitin	Detritivore	detritus		5	Pollock 1998 A Practical Guide to Marine Animals of the Northeastern North America, p. 234	Tube-building	Brooding	Direct	Arthropoda	Malacostraca	Amphipoda	Isaeidae	Microprotopus	Microprotopus raneyi
Nassarius obsoleta	Calcium carbonate	Omnivore	detritus	Scheltma 1964 Ches Sci	25	Pollock 1998 A Practical Guide to Marine Animals of the Northeastern North America, p. 127	Crawling	External	Planktonic	Mollusca	Gastropoda	Neogastropoda	Nassariidae	Nassarius	Nassarius obsoleta
Nassarius vibex	Calcium carbonate	Carnivore	detritus	Hurst 1965 J Mollusc Stud	18	Pollock 1998 A Practical Guide to Marine Animals of the Northeastern North America, p. 127	Crawling	External	Planktonic	Mollusca	Gastropoda	Neogastropoda	Nassariidae	Nassarius	Nassarius vibex
Dyspanopeus sayi	Chitin	Omnivore	crustaceans	Ropes 1989 Fish Bull	24	Pollock 1998 A Practical Guide to Marine Animals of the Northeastern North America, p. 225	Crawling	Brooding	Planktonic	Arthropoda	Malacostraca	Decapoda	Panopeidae	Dyspanopeus	Dyspanopeus sayi
Pagurus sp	Chitin	Detritivore	detritus		8	Pollock 1998 A Practical Guide to Marine Animals of the Northeastern North America, p. 267	Crawling	Brooding	Planktonic	Arthropoda	Malacostraca	Decapoda	Paguridae	Pagurus		Used info for Pagurus annulipes
Palaemonetes sp	Chitin	Omnivore	epiphytic microalgae	Morgan 1980 L&O	14	Pollock 1998 A Practical Guide to Marine Animals of the Northeastern North America, p. 254	Free-swimming	Brooding	Larval	Arthropoda	Malacostraca	Decapoda	Palaemonidae	Palaemonetes		Used info for Palaemonetes pugio
Panopeus herbstii	Chitin	Omnivore	bivalves	Griffen et al 2011 J Anim Ecol	6	Pollock 1998 A Practical Guide to Marine Animals of the Northeastern North America, p. 263	Crawling	Brooding	Planktonic	Arthropoda	Malacostraca	Decapoda	Panopeidae	Panopeus	Panopeus herbstii
Pleusymtes glaber	Chitin	Detritivore	detritus	Boudrais 2011 Hydrobiologia	14	Pollock 1998 A Practical Guide to Marine Animals of the Northeastern North America, p. 245	Crawling	Brooding	Direct	Arthropoda	Malacostraca	Amphipoda	Pleustidae	Pleusymtes	Pleusymtes glaber
Rhithropanopeus harissii	Chitin	Omnivore	crustaceans	Hegele-Drywa & Normant 2009 Oceanologia	20	Pollock 1998 A Practical Guide to Marine Animals of the Northeastern North America, p. 263	Crawling	Brooding	Planktonic	Arthropoda	Malacostraca	Decapoda	Panopeidae	Rhithropanopeus	Rhithropanopeus harissii
Symphurus plagiusa	Scales	Carnivore	copepods	Toepfer & Fleeger 1995 Bull Mar Sci	200	Pollock 1998 A Practical Guide to Marine Animals of the Northeastern North America, p. 301	Free-swimming	External	Planktonic	Chordata	Actinopterygii	Pleuronectiformes	Cynoglossidae	Symphurus	Symphurus plagiusa
Syngnathus sp	Scales	Predator	amphipods	Douglass et al 2011 E&C	305	Pollock 1998 A Practical Guide to Marine Animals of the Northeastern North America, p. 310	Free-swimming	Brooding	Direct	Chordata	Actinopterygii	Gasterosteiformes	Syngnathidae	Syngnathus
