# Supplementary material for: Faunal Communities Are Invariant to Fragmentation in Experimental Seagrass Landscapes
Source: PLoS One. 2016 May 31;11(5):e0156550. doi: 10.1371/journal.pone.0156550 (PMC4887026; doi:10.1371/journal.pone.0156550)
Supplement: S2 Table — (XLSX) [file pone.0156550.s008.xlsx]

## Sheet: Metadata
Functional Traits for Seagrass Fauna Sampled During Fragmentation Studies 1997-1999
Last upated by:	Jon Lefcheck, jslefche@vims.edu
Last updated date:	2016-03-03
column.name	description	units	functional.interpretation
species.name	Name of organism to lowest taxonomic level (usually species, sometimes genus)
exoskeleton.material	The primary material in the exoskeleton matrix	Calcium carbonate, chitin	Predator defense, palatability, energy allocation, habitat use, competition
trophic.mode	General description of the method through which resources are acquired	Detritivore, filter-feeder, grazer, predator, omnivore	Resource acquisition and nutrient cycling, competition
specific.diet	The taxonomic group that makes up the majority of the diet, based on surveys of the primary literature		Resource acquisition and nutrient cycling, competition
max.length	The maximum reported length for an individual	Continuous (mm)	Resource acquisition and nutrient cycling, competition, habitat use
mobility	Describes the general locomotion of the organism: whether they crawl, build tubes, or move relatively freely in the water column	Crawling, tube-building, free-swimming	Habitat use, competition, predator defense
egg.retention	Describes whether the organism retains its eggs, or releases them into the environment	Brooding, external	Dispersal ability, habitat use, energy allocation
development.mode	Describes whether offspring have a planktonic larval form, or whether they hatch into miniature adults	Planktonic, direct	Dispersal ability
phylum	Phylum of the target species
class	Class of the target species
order	Order of the target species
family	Family of the target species
genus	Genus of the target species
species	Species name of the target species
notes	Any additional notes

## Sheet: Traits
species.name	exoskeleton.material	trophic.mode	specific.diet	max.length	mobility	egg.retention	development.mode	phylum	class	order	family	genus	species	notes
Ampithoe longimana	Chitin	Grazer	macroalgae	10	Tube-building	Brooding	Direct	Arthropoda	Malacostraca	Amphipoda	Ampithoidae	Ampithoe	Ampithoe longimana
Ampithoe valida	Chitin	Grazer	macroalgae	12	Tube-building	Brooding	Direct	Arthropoda	Malacostraca	Amphipoda	Ampithoidae	Ampithoe	Ampithoe valida
Astyris lunata	Calcium carbonate	Grazer	epibionts	8	Crawling	External	Direct	Mollusca	Gastropoda	Neogastropoda	Columbellidae	Astryis	Astyris lunata
Callinectes sapidus	Chitin	Omnivore	detritus	110	Free-swimming	Brooding	Larval	Arthropoda	Malacostraca	Decapoda	Portunidae	Callinectes	Callinectes sapidus
Caprellid sp	Chitin	Filter feeder	microalgae	12	Crawling	Brooding	Direct	Arthropoda	Malacostraca	Amphipoda	Caprellidae	Caprella	Caprella penantis	Used info for Caprella penantis
Corophium sp	Chitin	Detritivore	detritus	4	Tube-building	Brooding	Direct	Arthropoda	Malacostraca	Amphipoda	Corophiidae	Corophium		Used info for Corophium volutator
Crangon septemspinosa	Chitin	Detritivore	detritus	71	Crawling	Brooding	Larval	Arthropoda	Malacostraca	Decapoda	Crangonidae	Crangon	Crangon septemspinosa
Cymadusa compta	Chitin	Grazer	macroalgae	12	Tube-building	Brooding	Direct	Arthropoda	Malacostraca	Amphipoda	Ampithoidae	Cymadusa	Cymadusa compta
Elasmopus levis	Chitin	Grazer	epiphytic microalgae	12	Free-swimming	Brooding	Direct	Arthropoda	Malacostraca	Amphipoda	Melitidae	Elasmopus	Elasmopus levis
Erichsonella attenuata	Chitin	Grazer	epiphytic microalgae	12	Free-swimming	Brooding	Direct	Arthropoda	Malacostraca	Isopoda	Idoteidae	Erichsonella	Erichsonella attenuata
Erichthonius brasiliensis	Chitin	Detritivore	detritus	6	Tube-building	Brooding	Direct	Arthropoda	Malacostraca	Amphipoda	Ischyroceridae	Ericthonius	Erichthonius brasiliensis
Eurypanopeus depressus	Chitin	Omnivore	benthic microalgae	25	Crawling	Brooding	Planktonic	Arthropoda	Malacostraca	Decapoda	Panopeidae	Eurypanopeus	Eurypanopeus depressus
Gammarus mucronatus	Chitin	Grazer	epiphytic microalgae	16	Free-swimming	Brooding	Direct	Arthropoda	Malacostraca	Amphipoda	Gammaridae	Gammarus	Gammarus mucronatus
Gobiesox strumosus	Scales	Predator	amphipods	8	Free-swimming	External	Planktonic	Chordata	Actinopterygii	Perciformes	Gobiesocidae	Gobiesox	Gobiesox strumosus
Gobiosoma bosci	Scales	Omnivore	polychaetes	6	Free-swimming	External	Planktonic	Chordata	Actinopterygii	Perciformes	Gobiidae	Gobiosoma	Gobiosoma bosc
Hippolyte pleuracanthus	Chitin	Grazer	epiphytic microalgae	15	Free-swimming	Brooding	Larval	Arthropoda	Malacostraca	Decapoda	Hippolytidae	Hippolyte	Hippolyte pleuracanthus
Idotea balthica	Chitin	Grazer	macroalgae	25	Free-swimming	Brooding	Direct	Arthropoda	Malacostraca	Isopoda	Idoteidae	Idotea	Idotea balthica
Libinia dubia	Chitin	Omnivore	macroalgae	10	Crawling	Brooding	Planktonic	Arthropoda	Malacostraca	Decapoda	Epialtidae	Libinia	Libinia dubia	Used diet info for Libinia emarginata
Microprotopus raneyi	Chitin	Detritivore	detritus	5	Tube-building	Brooding	Direct	Arthropoda	Malacostraca	Amphipoda	Isaeidae	Microprotopus	Microprotopus raneyi
Nassarius obsoleta	Calcium carbonate	Omnivore	detritus	25	Crawling	External	Planktonic	Mollusca	Gastropoda	Neogastropoda	Nassariidae	Nassarius	Nassarius obsoleta
Nassarius vibex	Calcium carbonate	Carnivore	detritus	18	Crawling	External	Planktonic	Mollusca	Gastropoda	Neogastropoda	Nassariidae	Nassarius	Nassarius vibex
Dyspanopeus sayi	Chitin	Omnivore	crustaceans	24	Crawling	Brooding	Planktonic	Arthropoda	Malacostraca	Decapoda	Panopeidae	Dyspanopeus	Dyspanopeus sayi
Pagurus sp	Chitin	Detritivore	detritus	8	Crawling	Brooding	Planktonic	Arthropoda	Malacostraca	Decapoda	Paguridae	Pagurus		Used info for Pagurus annulipes
Palaemonetes sp	Chitin	Omnivore	epiphytic microalgae	14	Free-swimming	Brooding	Larval	Arthropoda	Malacostraca	Decapoda	Palaemonidae	Palaemonetes		Used info for Palaemonetes pugio
Panopeus herbstii	Chitin	Omnivore	bivalves	6	Crawling	Brooding	Planktonic	Arthropoda	Malacostraca	Decapoda	Panopeidae	Panopeus	Panopeus herbstii
Pleusymtes glaber	Chitin	Detritivore	detritus	14	Crawling	Brooding	Direct	Arthropoda	Malacostraca	Amphipoda	Pleustidae	Pleusymtes	Pleusymtes glaber
Rhithropanopeus harissii	Chitin	Omnivore	crustaceans	20	Crawling	Brooding	Planktonic	Arthropoda	Malacostraca	Decapoda	Panopeidae	Rhithropanopeus	Rhithropanopeus harissii
Symphurus plagiusa	Scales	Carnivore	copepods	200	Free-swimming	External	Planktonic	Chordata	Actinopterygii	Pleuronectiformes	Cynoglossidae	Symphurus	Symphurus plagiusa
Syngnathus sp	Scales	Predator	amphipods	305	Free-swimming	Brooding	Direct	Chordata	Actinopterygii	Gasterosteiformes	Syngnathidae	Syngnathus		Used data for Syngnathus fuscus

## Sheet: Bibliography
Boudrais, Michael A. 1991. Methods for the study of amphipod swimming: behavior, morphology, and fluid dynamics. Hydrobiologia 223: 11–25.
Caine, Edsel a. 1974. Comparative functional morphology of feeding in three species of caprellids (Crustacea, Amphipoda) from the northwestern Florida Gulf Coast. Journal of Experimental Marine Biology and Ecology 15: 81–96. doi:10.1016/0022-0981(74)90065-3.
Christian, Robert R., and Joseph J. Luczkovich. 1999. Organizing and understanding a winter’s seagrass foodweb network through effective trophic levels. Ecological Modelling 117: 99–124. doi:10.1016/S0304-3800(99)00022-8.
Douglass, James G., J. Emmett Duffy, and Elizabeth A. Canuel. 2011. Food Web Structure in a Chesapeake Bay Eelgrass Bed as Determined through Gut Contents and 13C and 15N Isotope Analysis. Estuaries and Coasts 34: 701–711. doi:10.1007/s12237-010-9356-4.
Griffen, Blaine D., and Hallie Mosblack. 2011. Predicting diet and consumption rate differences between and within species using gut ecomorphology. Journal of Animal Ecology 80: 854–863. doi:10.1111/j.1365-2656.2011.01832.x.
Hegele-Drywa, Joanna, and Monika Normant. 2009. Feeding ecology of the American crab Rhithropanopeus harrisii (Crustacea, Decapoda) in the coastal waters of the Baltic Sea. Oceanologia 51: 361–375. doi:10.5697/oc.51-3.361.
Hurst, Anne. 1965. The feeding habits of Nassarius vibex (Say). Journal of Molluscan Studies 36: 313–317.
McDonald, Jack. 1982. Divergent life history patterns in the co-occurring intertidal crabs Panopeus herbstii and Eurypanopeus depressus (Crustacea: Brachyura: Xanthidae). Marine Ecology Progress Series 8: 173–180.
Morgan, Mark D. 1980. Grazing and predation of the grass shrimp Palaemonetes pugio. Limnology and Oceanography 25: 896–902. doi:10.4319/lo.1980.25.5.0896.
Nicotri, M. E. 1980. Factors involved in herbivore food preference. Journal of Experimental Marine Biology and Ecology 42: 13–26.
Pollock, Leland W. 1998. A Practical Guide to the Marine Animals of Northeastern North America. New Brunswick, NJ: Rutgers University Press.
Ropes, John W. 1989. The food habits of five crab species at Pettaquamscutt River, Rhode Island. Fishery Bulletin 87: 197–204.
Scheltema, Rudolf S. 1964. Feeding Nassarius Habits and Growth in the Mud-Snail. Chesapeake Science 5: 161–166.
Toepfer, C. S., and J. W. Fleeger. 1995. Diet of juvenile fishes Citharichthys spilopterus, Symphurus plagiusa, and Gobionellus boleosoma. Bulletin of Marine Science 56: 238–249.
Wilcox, Jr, and Hp Jeffries. 1974. Feeding habits of the sand shrimp Crangon septemspinosa. The Biological Bulletin 146: 424–434. doi:10.2307/1540416.
Zimmerman, R., R. Gibson, and J. Harrington. 1979. Herbivory and detritivory among gammaridean amphipods from a Florida seagrass community. Marine Biology 54: 41–47. doi:10.1007/BF00387050.
